# Supplementary material for: Transcriptomic and metabolomic profiling of chicken adipose tissue in response to insulin neutralization and fasting
Source: BMC Genomics. 2012 Aug 31;13:441. doi: 10.1186/1471-2164-13-441 (PMC3503602; doi:10.1186/1471-2164-13-441)
Supplement: Additional file 1 — Differentially expressed genes for fasted vs. fed chickens with fold change > |1.5|. Probe ID, gene symbol, gene title and fold change are provided. [file 1471-2164-13-441-S1.xls]

## Sheet: Additional file 1.xls
Probe Set ID	Gene Symbol	Gene Title	Fold change
GgaAffx.22808.1.S1_at	DGAT2	diacylglycerol O-acyltransferase homolog 2 (mouse)	-10.5195
Gga.9949.1.S1_at	NSDHL	NAD(P) dependent steroid dehydrogenase-like	-6.3687
Gga.14559.1.S1_at	---	---	-6.22037
GgaAffx.26345.1.S1_at	RASD1	RAS, dexamethasone-induced 1	-5.3037
GgaAffx.7834.1.S1_at	NXPH2	neurexophilin 2	-5.0806
Gga.17500.1.S1_at	---	---	-4.87702
Gga.2536.1.S1_at	RTN4R	reticulon 4 receptor	-4.82992
GgaAffx.20280.1.S1_at	---	---	-4.63317
GgaAffx.9237.2.S1_at	PPP1R3C	protein phosphatase 1, regulatory (inhibitor) subunit 3C	-4.5096
Gga.16413.1.A1_a_at	FGFR3	fibroblast growth factor receptor 3	-4.33791
Gga.8851.1.S1_a_at	IDI1	isopentenyl-diphosphate delta isomerase 1	-4.10107
GgaAffx.4409.1.S1_at	LOC428967	similar to gamma-aminobutyric acid (GABA) A receptor, pi	-4.04461
Gga.7215.1.S1_at	HSD17B7	hydroxysteroid (17-beta) dehydrogenase 7	-4.03901
GgaAffx.3690.1.S1_at	PPYR1	pancreatic polypeptide receptor 1	-3.93128
Gga.14970.1.S1_at	AGXT2L1	Alanine-glyoxylate aminotransferase 2-like 1	-3.90954
Gga.8851.1.S1_s_at	IDI1	isopentenyl-diphosphate delta isomerase 1	-3.80791
Gga.9972.1.S1_at	RASD1	RAS, dexamethasone-induced 1	-3.78423
Gga.3053.1.S1_at	EPHB3	EPH receptor B3	-3.7607
Gga.14066.1.S1_at	FGFR3	fibroblast growth factor receptor 3	-3.58258
Gga.8385.2.S1_at	CAMK1G	calcium/calmodulin-dependent protein kinase IG	-3.56771
GgaAffx.10453.1.S1_s_at	SQLE	squalene epoxidase	-3.52837
Gga.7215.2.S1_a_at	HSD17B7	hydroxysteroid (17-beta) dehydrogenase 7	-3.52348
GgaAffx.21605.1.S1_s_at	LOC420491	Similar to putative selenoprotein O	-3.47738
Gga.8817.1.S1_s_at	FDFT1	farnesyl-diphosphate farnesyltransferase 1	-3.40581
GgaAffx.24869.1.S1_s_at	PTP4A3	protein tyrosine phosphatase type IVA, member 3	-3.40581
Gga.7398.1.S1_at	---	---	-3.39874
Gga.2303.1.S1_at	RAD51	RAD51 homolog (RecA homolog, E. coli) (S. cerevisiae)	-3.37292
Gga.15316.1.S1_s_at	STARD4	StAR-related lipid transfer (START) domain containing 4	-3.29436
Gga.8096.1.S1_at	---	---	-3.28069
GgaAffx.9274.1.S1_at	FDPS	farnesyl diphosphate synthase (farnesyl pyrophosphate synthetase, dimethylallyltranstransferase, geranyltranstransferase)	-3.23777
Gga.11887.1.S1_at	---	---	-3.19541
GgaAffx.3863.1.S1_s_at	LSS	lanosterol synthase (2,3-oxidosqualene-lanosterol cyclase)	-3.17334
GgaAffx.24116.1.S1_at	ADAMTS15	ADAM metallopeptidase with thrombospondin type 1 motif, 15	-3.10803
GgaAffx.9237.1.S1_s_at	PPP1R3C	protein phosphatase 1, regulatory (inhibitor) subunit 3C	-3.09728
GgaAffx.12133.1.S1_at	SQLE	squalene epoxidase	-3.06524
Gga.5644.1.S1_s_at	DNAJA1	DnaJ (Hsp40) homolog, subfamily A, member 1	-3.05675
Gga.323.1.S1_at	TSPAN18	tetraspanin 18	-3.04196
GgaAffx.20149.1.S1_s_at	---	---	-3.03354
Gga.1736.1.S1_at	POR	P450 (cytochrome) oxidoreductase	-3.01467
GgaAffx.6986.1.S1_at	PRCP	prolylcarboxypeptidase (angiotensinase C)	-2.98763
Gga.9070.1.S1_at	---	---	-2.98142
Gga.2305.1.S1_at	CXCR4	chemokine (C-X-C motif) receptor 4	-2.98142
Gga.16343.1.S1_at	---	---	-2.95672
Gga.16413.3.S1_at	FGFR3	fibroblast growth factor receptor 3	-2.9363
Gga.12997.1.S1_s_at	PRRX2	Paired related homeobox 2	-2.84021
Gga.8333.1.S1_at	HRASLS	HRAS-like suppressor	-2.83431
Gga.9924.1.S1_at	PDSS1	prenyl (decaprenyl) diphosphate synthase, subunit 1	-2.83431
Gga.15541.1.S1_at	DHCR7	7-dehydrocholesterol reductase	-2.83235
GgaAffx.3020.1.S1_at	CEBPA	CCAAT/enhancer binding protein (C/EBP), alpha	-2.79723
GgaAffx.12964.1.S1_s_at	LSS	lanosterol synthase (2,3-oxidosqualene-lanosterol cyclase)	-2.7683
GgaAffx.12721.1.S1_at	PMEPA1	prostate transmembrane protein, androgen induced 1	-2.75108
Gga.11996.1.S1_at	RASD2	RASD family, member 2	-2.73967
Gga.8274.1.S1_at	---	---	-2.73777
GgaAffx.6825.1.S1_at	---	---	-2.72263
Gga.7913.2.S1_s_at	SHROOM3	shroom family member 3	-2.72263
Gga.8851.2.S1_a_at	IDI1	isopentenyl-diphosphate delta isomerase 1	-2.68328
Gga.5878.1.S1_at	MICALL2	MICAL-like 2	-2.6703
GgaAffx.1857.1.S1_s_at	AACS	acetoacetyl-CoA synthetase	-2.66845
Gga.6924.1.A1_at	---	---	-2.66475
Gga.15192.1.S1_at	SLC35F1	Solute carrier family 35, member F1	-2.65001
Gga.170.1.S2_at	WNT2B	wingless-type MMTV integration site family, member 2B	-2.63536
Gga.5365.1.S1_at	GPR157	G protein-coupled receptor 157	-2.63171
Gga.3393.1.S1_at	GLDC	glycine dehydrogenase (decarboxylating)	-2.61897
Gga.19730.1.S1_at	---	---	-2.61716
Gga.3444.1.S1_at	FZD9	frizzled homolog 9 (Drosophila)	-2.61172
Gga.9281.2.S1_a_at	PYCR2	pyrroline-5-carboxylate reductase family, member 2	-2.57934
Gga.17308.1.S1_s_at	DYNLL2	dynein, light chain, LC8-type 2	-2.56863
GgaAffx.21678.1.S1_at	---	---	-2.5562
Gga.7812.1.S1_at	ORC6L	origin recognition complex, subunit 6 like (yeast)	-2.55089
Gga.12635.2.S1_a_at	LOC428459	Similar to ARPP-21 protein	-2.52801
Gga.3112.1.S1_at	DYNLL2	dynein, light chain, LC8-type 2	-2.51926
GgaAffx.20228.1.S1_s_at	SHROOM3	shroom family member 3	-2.51577
Gga.3412.1.S1_at	CITED4	Cbp/p300-interacting transactivator, with Glu/Asp-rich carboxy-terminal domain, 4	-2.51228
Gga.12978.1.S1_at	---	---	-2.51054
Gga.6268.1.S1_at	---	---	-2.51054
Gga.5547.1.S1_at	---	---	-2.49147
Gga.17542.1.S1_at	---	---	-2.48113
GgaAffx.4123.1.S1_at	XKRX	XK, Kell blood group complex subunit-related, X-linked	-2.47598
Gga.306.1.S1_at	WNT11	wingless-type MMTV integration site family, member 11	-2.47255
Gga.9630.1.S1_s_at	LDLR	low density lipoprotein receptor	-2.47084
GgaAffx.367.1.S1_at	LOC421174	similar to protein-tyrosine-phosphatase (EC 3.1.3.48), receptor type OST	-2.4657
Gga.1925.1.S1_at	PRRX2	Paired related homeobox 2	-2.46229
Gga.2915.1.S1_at	ASPHD2	aspartate beta-hydroxylase domain containing 2	-2.43344
Gga.14715.1.S1_at	---	---	-2.42839
Gga.4547.2.S1_a_at	MYH10	myosin, heavy chain 10, non-muscle	-2.40327
Gga.8771.1.S1_at	FGFRL1	fibroblast growth factor receptor-like 1	-2.39994
Gga.5262.3.S1_s_at	ACAT2	acetyl-Coenzyme A acetyltransferase 2 (acetoacetyl Coenzyme A thiolase)	-2.37512
Gga.7917.1.S1_at	GRAMD2	GRAM domain containing 2	-2.3669
Gga.3402.1.S1_a_at	OLFM1	olfactomedin 1	-2.36035
Gga.7901.1.S1_at	BOC	Boc homolog (mouse)	-2.35871
Gga.5644.2.S1_s_at	DNAJA1	DnaJ (Hsp40) homolog, subfamily A, member 1	-2.34567
GgaAffx.11771.1.S1_at	ARHGEF6	Rac/Cdc42 guanine nucleotide exchange factor (GEF) 6	-2.33108
Gga.18018.1.S1_s_at	PIK3R1	phosphoinositide-3-kinase, regulatory subunit 1 (p85 alpha)	-2.3198
GgaAffx.9725.1.S1_at	NUDT12	nudix (nucleoside diphosphate linked moiety X)-type motif 12	-2.31819
Gga.18926.2.S1_a_at	PTP4A3	protein tyrosine phosphatase type IVA, member 3	-2.30378
Gga.18773.1.S1_at	ADAMTS15	ADAM metallopeptidase with thrombospondin type 1 motif, 15	-2.29104
Gga.19655.1.S1_at	NOTUM	notum pectinacetylesterase homolog (Drosophila)	-2.27521
GgaAffx.11246.1.S1_at	---	---	-2.26734
Gga.218.1.S1_at	TWIST2	twist homolog 2 (Drosophila)	-2.26577
Gga.17354.1.S1_at	ZNF503	zinc finger protein 503	-2.2548
GgaAffx.941.1.S1_s_at	ADAMTS15	ADAM metallopeptidase with thrombospondin type 1 motif, 15	-2.25324
Gga.2622.1.S1_at	---	---	-2.247
Gga.13643.1.S1_at	---	---	-2.24233
Gga.16404.1.S1_s_at	AGPAT9	1-acylglycerol-3-phosphate O-acyltransferase 9	-2.24078
GgaAffx.22723.1.S1_at	EHBP1	EH domain binding protein 1	-2.24078
GgaAffx.13153.1.S1_at	AACS	acetoacetyl-CoA synthetase	-2.23923
Gga.18610.1.S1_at	---	---	-2.23303
Gga.14030.1.S1_at	---	---	-2.2253
Gga.13204.1.S1_at	---	---	-2.20076
GgaAffx.1880.1.S1_at	MST1R	macrophage stimulating 1 receptor (c-met-related tyrosine kinase)	-2.20076
GgaAffx.11455.1.S1_s_at	MCM3	minichromosome maintenance complex component 3	-2.19619
GgaAffx.12177.1.S1_s_at	MCM5	minichromosome maintenance complex component 5	-2.19619
Gga.19615.1.S1_at	---	---	-2.19466
GgaAffx.7682.1.S1_at	EN1	engrailed homeobox 1	-2.19314
GgaAffx.23900.2.S1_s_at	PLEKHC1	pleckstrin homology domain containing, family C (with FERM domain) member 1	-2.19162
GgaAffx.3635.1.S1_at	LOC427400	hypothetical LOC427400	-2.18707
Gga.18019.1.S1_at	---	---	-2.18102
Gga.13151.1.S1_s_at	DAB2IP	DAB2 interacting protein	-2.17498
Gga.7328.1.S1_at	C14orf1	chromosome 14 open reading frame 1	-2.16895
Gga.16665.1.S1_at	EEPD1	endonuclease/exonuclease/phosphatase family domain containing 1	-2.16895
Gga.3518.1.S1_at	---	---	-2.16745
Gga.17254.1.S1_at	---	---	-2.15995
Gga.3250.1.S1_at	VSNL1	visinin-like 1	-2.15696
GgaAffx.11821.1.S1_s_at	SC4MOL	sterol-C4-methyl oxidase-like	-2.15248
Gga.2197.1.S1_s_at	HK1	hexokinase 1	-2.15099
Gga.4370.2.S1_s_at	MCM6	minichromosome maintenance complex component 6	-2.15099
Gga.5962.1.S1_at	ACTA1	actin, alpha 1, skeletal muscle	-2.14801
Gga.12824.1.S1_at	---	---	-2.14652
Gga.4481.1.S1_at	ITPR1	inositol 1,4,5-triphosphate receptor, type 1	-2.14058
GgaAffx.7666.1.S1_at	LOC422694	similar to Chromosome 4 open reading frame 32	-2.14058
Gga.2301.1.S1_at	APCDD1	adenomatosis polyposis coli down-regulated 1	-2.13909
Gga.3402.1.S2_at	OLFM1	olfactomedin 1	-2.13909
Gga.984.1.S1_at	---	---	-2.12727
GgaAffx.8568.1.S1_at	PARD3B	par-3 partitioning defective 3 homolog B (C. elegans)	-2.1155
Gga.159.1.S1_at	MID1	midline 1	-2.11404
Gga.11582.1.S1_at	MPST	mercaptopyruvate sulfurtransferase	-2.11257
GgaAffx.3598.1.S1_at	LOC428705	hypothetical LOC428705	-2.10235
GgaAffx.20456.1.S1_s_at	LOC420939	LOC420939	-2.09652
Gga.3731.2.S1_a_at	HIC1	hypermethylated in cancer 1	-2.09507
Gga.19506.1.S1_at	---	---	-2.0806
Gga.17033.1.S1_at	---	---	-2.06766
Gga.7683.1.S1_at	EMX2	empty spiracles homeobox 2	-2.0648
Gga.5158.1.S1_at	ALDH18A1	aldehyde dehydrogenase 18 family, member A1	-2.0548
GgaAffx.22486.1.S1_s_at	SRPK2	SFRS protein kinase 2	-2.05053
Gga.1967.1.S1_s_at	FAM107B	Family with sequence similarity 107, member B	-2.04344
GgaAffx.22486.4.S1_s_at	SRPK2	SFRS protein kinase 2	-2.03214
Gga.5695.1.A1_at	---	---	-2.02792
GgaAffx.21323.1.S1_at	KIAA1797	KIAA1797	-2.00834
Gga.2197.2.S1_a_at	HK1	hexokinase 1	-2.00416
Gga.12531.1.S1_at	SFXN2	sideroflexin 2	-1.99585
GgaAffx.21701.1.S1_at	---	---	-1.99446
GgaAffx.26376.1.S1_at	CERCAM	cerebral endothelial cell adhesion molecule	-1.99446
Gga.12987.1.S1_at	---	---	-1.9917
Gga.13371.1.S1_at	FADS1	fatty acid desaturase 1	-1.98894
Gga.9617.1.S1_at	PRR5	proline rich 5 (renal)	-1.98894
Gga.11488.1.S1_at	SERHL2	serine hydrolase-like 2	-1.98894
Gga.9765.1.S1_at	ANKRD9	ankyrin repeat domain 9	-1.97657
Gga.12660.2.S1_a_at	PCSK5	proprotein convertase subtilisin/kexin type 5	-1.9752
GgaAffx.21488.1.S1_at	CSRP2BP	CSRP2 binding protein	-1.9711
GgaAffx.1241.1.S1_at	PANK3	pantothenate kinase 3	-1.96973
Gga.9193.1.S1_s_at	ITPA	inosine triphosphatase (nucleoside triphosphate pyrophosphatase)	-1.96837
Gga.5299.1.S1_at	LOC421212	RIKEN cDNA 2010316F05-like	-1.96837
Gga.16915.1.S1_at	TMEM150	transmembrane protein 150	-1.96564
Gga.707.1.S1_at	NFIX	nuclear factor I/X (CCAAT-binding transcription factor)	-1.95748
GgaAffx.21722.1.S1_at	---	---	-1.95477
GgaAffx.26610.2.S1_s_at	PLCD1	phospholipase C, delta 1	-1.94801
GgaAffx.11696.1.S1_s_at	MCM2	minichromosome maintenance complex component 2	-1.93724
Gga.6289.2.S1_s_at	CAB39L	calcium binding protein 39-like	-1.93589
GgaAffx.20439.1.S1_s_at	HS6ST2	Heparan sulfate 6-O-sulfotransferase 2	-1.93053
GgaAffx.20976.1.S1_at	---	---	-1.92652
Gga.19289.1.S1_at	PRCP	Prolylcarboxypeptidase (angiotensinase C)	-1.92519
Gga.1162.1.S1_at	DDR2	discoidin domain receptor tyrosine kinase 2	-1.92252
Gga.4578.1.A1_at	---	---	-1.91986
Gga.11816.3.A1_x_at	---	---	-1.91853
Gga.12402.1.S1_at	R3HCC1	R3H domain and coiled-coil containing 1	-1.91853
Gga.12551.1.S1_at	---	---	-1.91454
Gga.8915.1.S1_s_at	C20orf108	chromosome 20 open reading frame 108	-1.91057
Gga.2472.1.S1_at	RDH12	retinol dehydrogenase 12 (all-trans/9-cis/11-cis)	-1.90924
Gga.7376.1.S1_at	ELOVL6	ELOVL family member 6, elongation of long chain fatty acids (FEN1/Elo2, SUR4/Elo3-like, yeast)	-1.90792
Gga.11488.1.S1_s_at	SERHL2	serine hydrolase-like 2	-1.90528
Gga.1108.1.S1_s_at	LBH	limb bud and heart development homolog (mouse)	-1.90132
GgaAffx.9143.2.S1_at	LOC430964	similar to GT334 protein	-1.90132
GgaAffx.13017.1.S1_at	BTBD14A	BTB (POZ) domain containing 14A	-1.89605
GgaAffx.343.1.S1_at	CNKSR1	connector enhancer of kinase suppressor of Ras 1	-1.88949
Gga.1350.1.S1_at	ACTR3B	ARP3 actin-related protein 3 homolog B (yeast)	-1.88426
Gga.2159.1.S1_at	ACLY	ATP citrate lyase	-1.88035
Gga.8752.1.S1_s_at	SNX10	sorting nexin 10	-1.87905
Gga.3426.1.S1_a_at	FZD8	frizzled homolog 8 (Drosophila)	-1.87644
Gga.8517.1.S1_at	LDLR	low density lipoprotein receptor	-1.87644
Gga.17419.1.S1_at	---	---	-1.87514
Gga.1480.1.S1_at	ACACA	acetyl-Coenzyme A carboxylase alpha	-1.87514
GgaAffx.12439.1.S1_s_at	TNFAIP8L1	tumor necrosis factor, alpha-induced protein 8-like 1	-1.87254
Gga.2027.1.A1_at	POP5	processing of precursor 5, ribonuclease P/MRP subunit (S. cerevisiae)	-1.87125
Gga.14368.2.S1_a_at	GNAZ	guanine nucleotide binding protein (G protein), alpha z polypeptide	-1.86348
Gga.19634.1.S1_s_at	NKIRAS1	NFKB inhibitor interacting Ras-like 1	-1.85961
Gga.9476.1.S1_at	ROR1	receptor tyrosine kinase-like orphan receptor 1	-1.84933
GgaAffx.26306.1.A1_s_at	---	---	-1.84293
Gga.11728.1.S1_at	TUBD1	tubulin, delta 1	-1.8391
GgaAffx.9861.1.S1_s_at	BCL9	B-cell CLL/lymphoma 9	-1.83783
GgaAffx.2984.1.S1_s_at	PHKA1	phosphorylase kinase, alpha 1 (muscle)	-1.83783
Gga.2931.1.S1_at	RRBP1	ribosome binding protein 1 homolog 180kDa (dog)	-1.83655
Gga.12561.1.A1_at	DSE	dermatan sulfate epimerase	-1.83528
Gga.19887.1.S1_at	---	---	-1.83401
Gga.16079.1.S1_a_at	---	---	-1.83274
Gga.1546.1.S1_at	PRRX1	paired related homeobox 1	-1.83274
Gga.6099.1.S1_at	LOC771753	similar to Acyl-CoA thioesterase 2	-1.83147
Gga.805.1.S1_at	EPHA3	EPH receptor A3	-1.82893
Gga.7011.1.S1_a_at	LOC419195	similar to cAMP-dependent protein kinase inhibitor gamma	-1.8264
Gga.9287.1.S1_s_at	PCYT2	Phosphate cytidylyltransferase 2, ethanolamine	-1.8264
Gga.13477.1.S1_at	SCAMP2	secretory carrier membrane protein 2	-1.8264
GgaAffx.12303.1.S1_s_at	AKR1A1	aldo-keto reductase family 1, member A1 (aldehyde reductase)	-1.8226
Gga.5933.1.S1_at	---	---	-1.82134
Gga.2975.1.S1_at	KCTD1	potassium channel tetramerisation domain containing 1	-1.82008
Gga.2178.1.S1_at	DOT1L	DOT1-like, histone H3 methyltransferase (S. cerevisiae)	-1.81882
Gga.7271.1.S1_s_at	MPP1	membrane protein, palmitoylated 1, 55kDa	-1.81378
Gga.15872.1.S1_s_at	SH3PXD2A	SH3 and PX domains 2A	-1.81127
Gga.19462.1.S1_s_at	SLC25A39	solute carrier family 25, member 39	-1.81127
Gga.5213.1.S1_a_at	LOC419144	similar to mannosidase, beta A, lysosomal-like	-1.81001
Gga.9270.2.S1_a_at	SERHL2	serine hydrolase-like 2	-1.81001
Gga.3857.1.S1_s_at	FANCG	Fanconi anemia, complementation group G	-1.80751
Gga.5974.1.S1_at	CHTF18	CTF18, chromosome transmission fidelity factor 18 homolog (S. cerevisiae)	-1.805
Gga.6964.1.S1_at	PRKCB	protein kinase C, beta	-1.80375
Gga.5869.1.S1_s_at	OLFML2B	Olfactomedin-like 2B	-1.8
Gga.7143.1.S1_at	FAAH	fatty acid amide hydrolase	-1.79876
Gga.7143.2.S1_a_at	FAAH	fatty acid amide hydrolase	-1.79502
GgaAffx.20476.1.S1_at	---	---	-1.79378
Gga.312.1.S1_at	FZD2	frizzled homolog 2 (Drosophila)	-1.79129
Gga.17513.1.S1_at	PLEKHC1	pleckstrin homology domain containing, family C (with FERM domain) member 1	-1.79129
Gga.2873.1.S1_at	---	---	-1.78881
Gga.16357.1.S1_s_at	FAM20B	family with sequence similarity 20, member B	-1.78881
Gga.4730.1.S1_at	NAPB	N-ethylmaleimide-sensitive factor attachment protein, beta	-1.78757
Gga.10791.1.S1_s_at	COL4A3BP	collagen, type IV, alpha 3 (Goodpasture antigen) binding protein	-1.78633
Gga.3310.1.S1_at	XPA	xeroderma pigmentosum, complementation group A	-1.78262
GgaAffx.10777.2.S1_s_at	MCF2L	MCF.2 cell line derived transforming sequence-like	-1.77276
Gga.5334.1.S1_a_at	RGS4	regulator of G-protein signaling 4	-1.77154
Gga.3867.1.S1_at	PRNP	prion protein (p27-30) (Creutzfeldt-Jakob disease, Gerstmann-Strausler-Scheinker syndrome, fatal familial insomnia)	-1.76786
Gga.11730.1.S1_at	SLC2A10	solute carrier family 2 (facilitated glucose transporter), member 10	-1.76786
Gga.2361.2.S1_a_at	RIC3	resistance to inhibitors of cholinesterase 3 homolog (C. elegans)	-1.76663
Gga.6085.3.S1_a_at	DLST	dihydrolipoamide S-succinyltransferase (E2 component of 2-oxo-glutarate complex)	-1.76418
Gga.3858.2.S1_a_at	PPARG	peroxisome proliferator-activated receptor gamma	-1.76418
GgaAffx.541.1.S1_s_at	BAZ1B	bromodomain adjacent to zinc finger domain, 1B	-1.76296
Gga.2197.1.S2_at	HK1	hexokinase 1	-1.75443
Gga.5142.1.S1_at	---	---	-1.75321
Gga.12208.1.S1_a_at	GINS1	GINS complex subunit 1 (Psf1 homolog)	-1.75321
Gga.12644.1.S1_a_at	RABIF	RAB interacting factor	-1.752
Gga.16745.2.S1_at	---	---	-1.74957
Gga.17238.1.S1_at	---	---	-1.74836
Gga.15977.1.S1_at	---	---	-1.74715
Gga.4219.1.S1_at	HSPA5	heat shock 70kDa protein 5 (glucose-regulated protein, 78kDa)	-1.74473
Gga.8307.1.S1_a_at	---	---	-1.74352
Gga.1490.1.S1_at	SRGAP3	SLIT-ROBO Rho GTPase activating protein 3	-1.74231
GgaAffx.24551.1.S1_s_at	COL4A3BP	collagen, type IV, alpha 3 (Goodpasture antigen) binding protein	-1.7411
Gga.13556.1.S1_at	---	---	-1.73989
Gga.7237.1.S1_at	LOC425086	Hypothetical LOC425086	-1.73989
Gga.16740.1.S1_at	---	---	-1.73869
GgaAffx.24091.1.S1_at	CTNND2 /// LOC776954	catenin (cadherin-associated protein), delta 2 (neural plakophilin-related arm-repeat protein) /// similar to arm-repeat protein NPRAP/neurojungin	-1.73388
Gga.7812.2.S1_a_at	ORC6L	origin recognition complex, subunit 6 like (yeast)	-1.73388
GgaAffx.3.1.S1_s_at	BVES	blood vessel epicardial substance	-1.73267
GgaAffx.8095.1.S1_at	GNPTAB	N-acetylglucosamine-1-phosphate transferase, alpha and beta subunits	-1.72907
Gga.6388.1.S1_s_at	SLC25A15	solute carrier family 25 (mitochondrial carrier; ornithine transporter) member 15	-1.72668
Gga.7623.1.S1_at	C6orf129	chromosome 6 open reading frame 129	-1.72429
Gga.2733.1.S1_at	CNR1	cannabinoid receptor 1 (brain)	-1.72309
Gga.2855.1.S1_at	HABP4	hyaluronan binding protein 4	-1.7219
Gga.16677.1.S1_at	RAB9B	RAB9B, member RAS oncogene family	-1.72071
Gga.11275.1.S1_at	PAQR5	Progestin and adipoQ receptor family member V	-1.71951
GgaAffx.10727.2.S1_at	ATP10A	ATPase, class V, type 10A	-1.71832
Gga.7249.1.S1_a_at	CDT1	chromatin licensing and DNA replication factor 1	-1.71832
Gga.2674.2.S1_a_at	FAM69B	family with sequence similarity 69, member B	-1.71832
GgaAffx.22486.2.S1_at	SRPK2	SFRS protein kinase 2	-1.71594
GgaAffx.24553.1.S1_at	DSE	dermatan sulfate epimerase	-1.71356
Gga.1132.1.S1_at	ME1	malic enzyme 1, NADP(+)-dependent, cytosolic	-1.71356
Gga.6289.1.S1_at	CAB39L	calcium binding protein 39-like	-1.71238
Gga.6289.2.S1_at	CAB39L	calcium binding protein 39-like	-1.71238
Gga.10425.1.S1_s_at	VSNL1	visinin-like 1	-1.71
GgaAffx.4465.1.S1_at	FADS1	fatty acid desaturase 1	-1.70882
Gga.6085.1.S1_a_at	RCJMB04_39i8	Dihydrolipoamide S-succinyltransferase (E2 component of 2-oxo-glutarate complex)	-1.70882
Gga.6203.2.S1_a_at	BTBD11	BTB (POZ) domain containing 11	-1.70764
Gga.13297.1.S1_at	---	---	-1.70409
Gga.18083.1.S1_at	---	---	-1.70409
GgaAffx.21679.1.S1_at	---	---	-1.70409
Gga.5616.2.S1_a_at	LOC770126	hypothetical protein LOC770126	-1.70055
Gga.9572.2.S1_s_at	MOCS2	molybdenum cofactor synthesis 2	-1.70055
Gga.11883.4.S1_a_at	ASPH	aspartate beta-hydroxylase	-1.69937
Gga.7886.1.S1_at	C1QTNF2	C1q and tumor necrosis factor related protein 2	-1.69819
Gga.4974.1.S1_at	VCAN	versican	-1.69702
Gga.8434.1.S1_at	IGFBP4	insulin-like growth factor binding protein 4	-1.69584
Gga.16193.1.S1_at	GRAMD1B	GRAM domain containing 1B	-1.69349
Gga.7096.1.S1_at	---	---	-1.69114
Gga.10008.1.S1_at	ZNF512B	zinc finger protein 512B	-1.69114
Gga.10099.1.S1_at	---	---	-1.6888
GgaAffx.21608.1.S1_s_at	---	---	-1.68763
Gga.9899.1.S1_at	SLC7A3	Solute carrier family 7 (cationic amino acid transporter, y+ system), member 3	-1.68763
GgaAffx.20151.1.S1_s_at	---	---	-1.68646
GgaAffx.20759.1.S1_at	---	---	-1.68646
Gga.329.1.S1_at	HAS2	hyaluronan synthase 2	-1.68529
GgaAffx.23685.1.S1_at	LIMD1	LIM domains containing 1	-1.68413
GgaAffx.21061.1.S1_at	---	---	-1.68063
Gga.2142.1.S1_at	EFNB1	ephrin-B1	-1.68063
Gga.1500.1.S1_at	SEP6	septin 6	-1.68063
Gga.7013.1.S1_at	CHPF	Chondroitin polymerizing factor	-1.67133
Gga.12699.1.S1_at	HOXC9	homeobox C9	-1.67018
Gga.4661.2.S1_at	TUBA1C	tubulin, alpha 1c	-1.67018
Gga.13259.1.S1_s_at	LIMD1	LIM domains containing 1	-1.66786
Gga.7049.1.S1_a_at	ARMC7	armadillo repeat containing 7	-1.6644
Gga.2402.1.S1_at	CRY2	cryptochrome 2 (photolyase-like)	-1.65979
GgaAffx.12948.1.S1_s_at	RASGRP3	RAS guanyl releasing protein 3 (calcium and DAG-regulated)	-1.65979
Gga.15876.1.S1_at	LRIG3	leucine-rich repeats and immunoglobulin-like domains 3	-1.65749
GgaAffx.8571.1.S1_at	PARD3B	par-3 partitioning defective 3 homolog B (C. elegans)	-1.65634
Gga.13504.1.S1_at	RRM2	ribonucleotide reductase M2 polypeptide	-1.65634
Gga.14960.1.S1_at	TANC2	Tetratricopeptide repeat, ankyrin repeat and coiled-coil containing 2	-1.65634
GgaAffx.12040.1.S1_at	TBL1XR1	transducin (beta)-like 1 X-linked receptor 1	-1.65519
Gga.19262.1.S1_at	---	---	-1.65405
Gga.13774.1.S1_at	---	---	-1.6529
Gga.5114.1.S1_at	FUT10	fucosyltransferase 10 (alpha (1,3) fucosyltransferase)	-1.6529
Gga.5752.1.S1_at	MIR1778	microRNA mir-1778	-1.64947
Gga.5168.3.S1_at	UBE2G2	Ubiquitin-conjugating enzyme E2G 2 (UBC7 homolog, yeast)	-1.64947
Gga.2151.1.S1_at	ATP2A2	ATPase, Ca++ transporting, cardiac muscle, slow twitch 2	-1.64718
Gga.11661.1.S1_at	C5orf28	chromosome 5 open reading frame 28	-1.64376
Gga.16339.1.S1_at	LOC422221	similar to putative 40-2-3 protein	-1.64148
Gga.18323.1.S1_at	---	---	-1.64035
Gga.8082.1.A1_at	RBM45	RNA binding motif protein 45	-1.64035
Gga.8219.1.S1_at	NDUFA12L	NDUFA12-like	-1.63921
Gga.6245.1.S1_at	SRD5A3	steroid 5 alpha-reductase 3	-1.63921
GgaAffx.10231.1.S1_at	RRM2B	ribonucleotide reductase M2 B (TP53 inducible)	-1.63807
GgaAffx.4054.1.S1_at	HECTD2	HECT domain containing 2	-1.63694
Gga.6057.1.S1_at	HNRNPA0	heterogeneous nuclear ribonucleoprotein A0	-1.6358
Gga.8055.1.S1_a_at	RPUSD1	RNA pseudouridylate synthase domain containing 1	-1.6358
Gga.110.1.S3_at	FZD7	frizzled homolog 7 (Drosophila)	-1.63354
Gga.3398.2.S1_a_at	PITX2	paired-like homeodomain 2	-1.63241
Gga.19167.1.S1_at	RABL5	RAB, member RAS oncogene family-like 5	-1.63127
Gga.8224.1.S1_at	LOC422694	Similar to Chromosome 4 open reading frame 32	-1.62902
Gga.3039.1.S1_at	CCND1	cyclin D1	-1.62789
Gga.6027.1.S1_s_at	SUCLG1	succinate-CoA ligase, GDP-forming, alpha subunit	-1.62789
Gga.19780.1.S1_at	---	---	-1.62676
Gga.32.1.S1_at	MAB21L1	mab-21-like 1 (C. elegans)	-1.62676
GgaAffx.20732.1.S1_s_at	---	---	-1.62563
Gga.12112.1.S1_at	APOBEC2	apolipoprotein B mRNA editing enzyme, catalytic polypeptide-like 2	-1.62563
Gga.3213.1.S1_at	E2F1	E2F transcription factor 1	-1.62563
Gga.245.1.S1_at	FGF18	fibroblast growth factor 18	-1.62563
Gga.4398.1.S1_at	LDHA	lactate dehydrogenase A	-1.6245
Gga.18072.1.S1_at	---	---	-1.62338
Gga.6849.1.A1_at	---	---	-1.62338
Gga.19278.1.S1_s_at	ALDH9A1	aldehyde dehydrogenase 9 family, member A1	-1.62338
Gga.730.1.S1_at	GOT1	glutamic-oxaloacetic transaminase 1, soluble (aspartate aminotransferase 1)	-1.62338
GgaAffx.21080.1.S1_at	---	---	-1.62225
GgaAffx.21548.1.S1_at	---	---	-1.62225
GgaAffx.8639.1.S1_at	AKAP8L	A kinase (PRKA) anchor protein 8-like	-1.62113
Gga.4595.1.S1_at	LRRC59	leucine rich repeat containing 59	-1.62113
Gga.2797.1.S1_s_at	PBX3	pre-B-cell leukemia homeobox 3	-1.62113
GgaAffx.20844.1.S1_s_at	SGK196	protein kinase-like protein SgK196	-1.62001
Gga.11437.1.S1_at	---	---	-1.61888
Gga.2018.1.S1_a_at	---	---	-1.61888
Gga.1035.1.S1_at	TGM2	transglutaminase 2 (C polypeptide, protein-glutamine-gamma-glutamyltransferase)	-1.61888
Gga.6983.1.S1_at	MGRN1	mahogunin, ring finger 1	-1.61776
Gga.14273.1.S1_at	---	---	-1.61552
Gga.9756.1.S1_at	EDG2	endothelial differentiation, lysophosphatidic acid G-protein-coupled receptor, 2	-1.61552
Gga.19148.1.S1_at	---	---	-1.6144
Gga.14842.1.S1_s_at	GARNL1	GTPase activating Rap/RanGAP domain-like 1	-1.61328
GgaAffx.12392.1.S1_s_at	BDH1	3-hydroxybutyrate dehydrogenase, type 1	-1.61217
Gga.5301.1.S1_at	FAHD1	fumarylacetoacetate hydrolase domain containing 1	-1.61105
Gga.9063.1.S1_at	---	---	-1.60547
Gga.7620.2.S1_a_at	C11orf54	chromosome 11 open reading frame 54	-1.60547
Gga.8344.2.A1_a_at	RGS3	regulator of G-protein signalling 3	-1.60547
GgaAffx.21624.1.S1_s_at	ORAI2	ORAI calcium release-activated calcium modulator 2	-1.60214
GgaAffx.21020.1.S1_s_at	BAZ1B	bromodomain adjacent to zinc finger domain, 1B	-1.60103
Gga.4856.1.S1_s_at	PMP22	peripheral myelin protein 22	-1.60103
GgaAffx.23813.1.S1_s_at	SAMD4A	sterile alpha motif domain containing 4A	-1.60103
Gga.3379.3.S1_s_at	SH3KBP1	SH3-domain kinase binding protein 1	-1.59992
Gga.169.1.S1_at	DCX	doublecortex	-1.59881
Gga.9488.1.S1_at	APTX	aprataxin	-1.5966
Gga.13363.1.S1_at	MEMO1	mediator of cell motility 1	-1.59549
Gga.5382.1.S1_s_at	PTPMT1	protein tyrosine phosphatase, mitochondrial 1	-1.59549
Gga.12217.1.S1_at	CPSF4	cleavage and polyadenylation specific factor 4, 30kDa	-1.59328
Gga.16817.1.S1_at	TPTE2	transmembrane phosphoinositide 3-phosphatase and tensin homolog 2	-1.59328
Gga.12166.1.S1_at	ZEB2	zinc finger E-box binding homeobox 2	-1.59218
Gga.7832.1.S1_at	GALNT11	UDP-N-acetyl-alpha-D-galactosamine:polypeptide N-acetylgalactosaminyltransferase 11 (GalNAc-T11)	-1.59107
Gga.15075.1.S1_at	---	---	-1.58667
Gga.2630.3.S1_a_at	LOC776017	similar to KIAA0454 protein	-1.58227
Gga.6203.1.S1_at	BTBD11	BTB (POZ) domain containing 11	-1.58008
Gga.13370.1.S1_at	---	---	-1.57789
Gga.4695.1.S1_a_at	---	---	-1.57789
Gga.16725.1.S1_at	---	---	-1.5768
Gga.5629.1.S1_at	LOC415671	hypothetical LOC415671	-1.5768
Gga.2028.1.S1_at	---	---	-1.57571
GgaAffx.243.1.S1_at	DHDDS	dehydrodolichyl diphosphate synthase	-1.57571
Gga.9658.1.S1_s_at	NOLA2	nucleolar protein family A, member 2 (H/ACA small nucleolar RNPs)	-1.57571
GgaAffx.12570.1.S1_s_at	PCYT2	phosphate cytidylyltransferase 2, ethanolamine	-1.57571
GgaAffx.12027.1.S1_s_at	SLC6A9	solute carrier family 6 (neurotransmitter transporter, glycine), member 9	-1.57571
Gga.5884.1.S1_s_at	LOC427708	similar to Zgc:73406 protein	-1.57462
GgaAffx.22709.1.S1_at	PLCB1	phospholipase C, beta 1 (phosphoinositide-specific)	-1.57462
GgaAffx.26430.2.S1_s_at	FAM120A	family with sequence similarity 120A	-1.57352
Gga.13387.1.S1_at	---	---	-1.57135
Gga.7794.1.S1_at	TUBB6	tubulin, beta 6	-1.57135
Gga.5300.1.S1_at	PDE6D	phosphodiesterase 6D, cGMP-specific, rod, delta	-1.56808
Gga.11023.1.S1_at	GLTP	Glycolipid transfer protein	-1.56591
Gga.13819.1.S1_at	---	---	-1.56482
Gga.6306.1.S1_at	BAMBI	BMP and activin membrane-bound inhibitor homolog (Xenopus laevis)	-1.56266
GgaAffx.20644.1.S1_s_at	FAM107B	Family with sequence similarity 107, member B	-1.56266
GgaAffx.2907.1.S1_at	IVD	isovaleryl Coenzyme A dehydrogenase	-1.56157
Gga.1822.2.S1_s_at	TRAPPC3	trafficking protein particle complex 3	-1.56157
Gga.1449.1.S1_a_at	---	---	-1.56049
GgaAffx.8915.1.S1_at	B4GALT7	xylosylprotein beta 1,4-galactosyltransferase, polypeptide 7 (galactosyltransferase I)	-1.56049
Gga.15957.1.S1_s_at	KIAA0664	KIAA0664	-1.56049
Gga.5144.1.A1_at	SEPHS1	Selenophosphate synthetase 1	-1.56049
GgaAffx.26700.1.S1_s_at	PRKCB	protein kinase C, beta	-1.55941
Gga.2882.2.S1_a_at	---	---	-1.55725
Gga.16284.1.S1_at	---	---	-1.55617
Gga.2674.2.S1_at	FAM69B	family with sequence similarity 69, member B	-1.55617
GgaAffx.13030.1.S1_s_at	TRAPPC3	trafficking protein particle complex 3	-1.55617
Gga.5428.1.S1_at	---	---	-1.55509
GgaAffx.12072.1.S1_at	ARL2BP	ADP-ribosylation factor-like 2 binding protein	-1.55509
Gga.2309.2.A1_s_at	DNAJC9	DnaJ (Hsp40) homolog, subfamily C, member 9	-1.55509
GgaAffx.1758.1.S1_s_at	DNAJC9	DnaJ (Hsp40) homolog, subfamily C, member 9	-1.55401
Gga.7157.1.S1_at	PRKCB	protein kinase C, beta	-1.55186
GgaAffx.9008.1.S1_s_at	PARVG	parvin, gamma	-1.55079
Gga.18638.1.S1_at	---	---	-1.54971
Gga.13506.1.S1_s_at	---	---	-1.54649
Gga.4894.1.S1_s_at	NACA	Nascent polypeptide-associated complex alpha subunit	-1.54649
Gga.2832.1.S1_at	UBE2N	ubiquitin-conjugating enzyme E2N (UBC13 homolog, yeast)	-1.54649
GgaAffx.5600.1.S1_at	EHBP1	EH domain binding protein 1	-1.54435
GgaAffx.10564.2.S1_s_at	SNX17	sorting nexin 17	-1.53581
Gga.4818.1.S1_at	---	---	-1.53475
GgaAffx.4278.2.S1_s_at	ACSF2	acyl-CoA synthetase family member 2	-1.53475
Gga.3398.1.S1_a_at	PITX2	paired-like homeodomain 2	-1.53368
Gga.10753.2.S1_a_at	REEP3	receptor accessory protein 3	-1.53368
Gga.20029.1.S1_at	---	---	-1.53156
Gga.4894.1.S1_x_at	NACA	Nascent polypeptide-associated complex alpha subunit	-1.5305
Gga.4503.1.S1_a_at	PGK1	phosphoglycerate kinase 1	-1.5305
Gga.3878.1.S1_at	SMAD6	SMAD family member 6	-1.5305
Gga.17197.1.S1_at	---	---	-1.52944
Gga.10670.1.S1_s_at	MLL3	myeloid/lymphoid or mixed-lineage leukemia 3	-1.52944
Gga.9906.1.S1_at	METRNL	meteorin, glial cell differentiation regulator-like	-1.52838
GgaAffx.1567.1.S1_at	OAZ2	ornithine decarboxylase antizyme 2	-1.52838
Gga.7001.1.S1_at	---	---	-1.52626
GgaAffx.20225.1.S1_s_at	---	---	-1.52626
Gga.12110.2.S1_a_at	OLFM3	olfactomedin 3	-1.52626
Gga.7879.1.S1_a_at	PEX10	peroxisome biogenesis factor 10	-1.52626
Gga.9054.1.S1_s_at	ADA	adenosine deaminase	-1.5252
Gga.19649.1.S1_s_at	SCLY	selenocysteine lyase	-1.5252
GgaAffx.6433.3.S1_s_at	UROD	uroporphyrinogen decarboxylase	-1.5252
Gga.2310.1.S1_at	LMO4	LIM domain only 4	-1.52414
Gga.15614.1.S2_a_at	PTK2	PTK2 protein tyrosine kinase 2	-1.52414
Gga.4949.1.S1_at	SREBF2	sterol regulatory element binding transcription factor 2	-1.52309
Gga.2775.2.S1_a_at	MYO9A	myosin IXA	-1.52203
Gga.1807.2.S1_a_at	---	---	-1.52098
Gga.18766.1.S1_at	FIGNL1	fidgetin-like 1	-1.52098
Gga.9658.1.S1_at	NOLA2	nucleolar protein family A, member 2 (H/ACA small nucleolar RNPs)	-1.52098
Gga.2376.2.S1_s_at	ORAI2	ORAI calcium release-activated calcium modulator 2	-1.51992
Gga.8226.1.S1_at	LOC431580	similar to Ran binding protein 11	-1.51782
Gga.4596.1.S1_at	PTMS	parathymosin	-1.51782
Gga.17554.1.S1_at	SCAMP4	Secretory carrier membrane protein 4	-1.51782
Gga.19720.1.S1_at	---	---	-1.51677
Gga.16412.1.S1_s_at	DVL1	dishevelled, dsh homolog 1 (Drosophila)	-1.51677
GgaAffx.3314.1.S1_s_at	TKT	transketolase (Wernicke-Korsakoff syndrome)	-1.51572
GgaAffx.21357.1.S1_at	---	---	-1.51467
GgaAffx.12023.1.S1_at	TCF3	transcription factor 3 (E2A immunoglobulin enhancer binding factors E12/E47)	-1.51467
Gga.7302.1.S1_at	ATP2B4	ATPase, Ca++ transporting, plasma membrane 4	-1.51362
GgaAffx.9597.1.S1_at	LOC431604	similar to basonuclin 2	-1.51362
Gga.12666.1.S1_at	TSTA3	tissue specific transplantation antigen P35B	-1.51362
Gga.6229.1.S1_at	---	---	-1.51257
Gga.7249.1.S1_at	CDT1	chromatin licensing and DNA replication factor 1	-1.51257
Gga.12287.1.S1_at	---	---	-1.51047
Gga.9696.1.S1_a_at	PDDC1	Parkinson disease 7 domain containing 1	-1.51047
Gga.1061.1.S1_a_at	PDRG1	p53 and DNA damage regulated 1	-1.51047
Gga.8053.1.S1_at	TIMM22	translocase of inner mitochondrial membrane 22 homolog (yeast)	-1.50838
Gga.3175.1.S1_at	PIK3R1	Phosphoinositide-3-kinase, regulatory subunit 1 (p85 alpha)	-1.50733
GgaAffx.10918.1.S1_at	ALG5	asparagine-linked glycosylation 5 homolog (S. cerevisiae, dolichyl-phosphate beta-glucosyltransferase)	-1.50629
Gga.8124.1.S1_at	MUSTN1	musculoskeletal, embryonic nuclear protein 1	-1.50629
Gga.9646.2.S1_a_at	YIPF5	Yip1 domain family, member 5	-1.50525
GgaAffx.11467.1.S1_s_at	CDK2AP1	CDK2-associated protein 1	-1.5042
Gga.10583.2.S1_a_at	GNPNAT1	glucosamine-phosphate N-acetyltransferase 1	-1.5042
Gga.12541.1.S1_at	NUDT2	nudix (nucleoside diphosphate linked moiety X)-type motif 2	-1.50316
Gga.8055.1.S1_at	RPUSD1	RNA pseudouridylate synthase domain containing 1	-1.50316
GgaAffx.22293.1.S1_s_at	MGRN1	mahogunin, ring finger 1	-1.50212
Gga.1013.1.S1_at	PROSC	proline synthetase co-transcribed homolog (bacterial)	-1.50212
Gga.7201.1.S1_at	PXMP4	peroxisomal membrane protein 4, 24kDa	-1.50212
Gga.9390.1.S1_at	RCJMB04_4h19	Actin, beta	-1.50212
GgaAffx.11505.1.S1_s_at	IMMT	inner membrane protein, mitochondrial (mitofilin)	-1.50108
Gga.16905.1.S1_at	---	---	1.50108
Gga.14851.1.S1_at	---	---	1.50212
Gga.12255.1.S1_s_at	WASL	Wiskott-Aldrich syndrome-like	1.50212
GgaAffx.21037.1.S1_at	---	---	1.5042
Gga.8079.3.A1_s_at	C18orf8	chromosome 18 open reading frame 8	1.5042
Gga.8506.1.S2_s_at	TRIB2	tribbles homolog 2 (Drosophila)	1.5042
Gga.4674.2.S1_at	PHACTR4	phosphatase and actin regulator 4	1.50525
GgaAffx.8685.1.S1_s_at	C6orf62	chromosome 6 open reading frame 62	1.50629
GgaAffx.9920.1.S1_at	DEPDC2	DEP domain containing 2	1.50629
Gga.16904.1.S1_at	---	---	1.50733
Gga.18449.1.S1_at	---	---	1.50733
Gga.13662.1.S1_s_at	PDCD6IP	programmed cell death 6 interacting protein	1.50838
Gga.566.1.S1_at	ITGA1	integrin, alpha 1	1.50943
Gga.1107.1.S1_at	PTPN2	protein tyrosine phosphatase, non-receptor type 2	1.50943
Gga.16719.1.S1_at	---	---	1.51047
GgaAffx.23460.3.S1_s_at	ARHGAP24	Rho GTPase activating protein 24	1.51047
Gga.7622.1.S1_at	DOLK	dolichol kinase	1.51047
GgaAffx.10954.1.S1_at	USP12	ubiquitin specific peptidase 12	1.51047
Gga.16212.1.S1_at	---	---	1.51152
Gga.17628.1.S1_at	---	---	1.51362
Gga.6797.1.S1_at	---	---	1.51362
GgaAffx.25291.1.S1_at	VAPA	VAMP (vesicle-associated membrane protein)-associated protein A, 33kDa	1.51362
GgaAffx.26244.4.S1_s_at	PPFIA1	protein tyrosine phosphatase, receptor type, f polypeptide (PTPRF), interacting protein (liprin), alpha 1	1.51467
Gga.1568.1.S1_at	PPAP2B	phosphatidic acid phosphatase type 2B	1.51572
GgaAffx.23830.1.S1_at	KLHDC1	kelch domain containing 1	1.51782
Gga.20037.1.S1_at	---	---	1.52098
Gga.5908.1.S1_at	C1orf181	chromosome 1 open reading frame 181	1.52309
Gga.6597.1.S1_at	SDC1	syndecan 1	1.52414
Gga.16098.1.S1_at	SOX5	SRY (sex determining region Y)-box 5	1.5252
Gga.4033.1.S2_at	BAZ2B	bromodomain adjacent to zinc finger domain, 2B	1.52732
GgaAffx.9767.1.S1_at	LOC776393	similar to KIAA1889 protein	1.52732
GgaAffx.12084.1.S1_s_at	ABHD5	abhydrolase domain containing 5	1.52944
GgaAffx.3726.1.S1_s_at	ABTB1	ankyrin repeat and BTB (POZ) domain containing 1	1.52944
GgaAffx.21610.1.S1_s_at	---	---	1.53262
GgaAffx.24893.6.S1_s_at	KDM6A	lysine (K)-specific demethylase 6A	1.53368
Gga.13405.1.S1_a_at	LOC776149	hypothetical protein LOC776149	1.53368
GgaAffx.22905.5.S1_s_at	ST7	suppression of tumorigenicity 7	1.53368
Gga.1932.1.S1_at	CRK	v-crk sarcoma virus CT10 oncogene	1.53475
Gga.12858.1.S1_at	GATSL1	GATS-like protein 1	1.53475
Gga.2993.1.S1_at	NCOR1	nuclear receptor co-repressor 1	1.53794
GgaAffx.2017.1.S1_s_at	C16orf70	chromosome 16 open reading frame 70	1.53901
Gga.11624.1.S1_at	LOC421150	receptor-interacting factor 1-like	1.53901
Gga.11603.1.S1_at	CACYBP	calcyclin binding protein	1.54007
GgaAffx.24681.1.S1_at	NSMAF	neutral sphingomyelinase (N-SMase) activation associated factor	1.54114
Gga.16580.1.S1_at	---	---	1.54221
Gga.5705.1.S1_at	EGLN1	egl nine homolog 1 (C. elegans)	1.54221
Gga.2560.2.S1_s_at	MRPL38	mitochondrial ribosomal protein L38	1.54221
Gga.10650.1.S1_at	AGPAT4	1-acylglycerol-3-phosphate O-acyltransferase 4 (lysophosphatidic acid acyltransferase, delta)	1.54435
Gga.2078.1.S1_at	LOC420414	hypothetical gene supported by CR386115	1.54542
Gga.8541.1.S1_at	TNKS	tankyrase, TRF1-interacting ankyrin-related ADP-ribose polymerase	1.54542
GgaAffx.21186.1.S1_s_at	---	---	1.54756
Gga.4672.1.S2_at	ATP6V0A1	ATPase, H+ transporting, lysosomal V0 subunit a1	1.54864
GgaAffx.22502.1.S1_at	MED13L	mediator complex subunit 13-like	1.55079
GgaAffx.12163.1.S1_at	C16orf70	chromosome 16 open reading frame 70	1.55186
Gga.5116.3.S1_a_at	HSF3	heat shock factor protein 3	1.55186
GgaAffx.12684.1.S1_s_at	ARHGAP25	Rho GTPase activating protein 25	1.55294
Gga.2643.2.S1_a_at	CDC42EP4	CDC42 effector protein (Rho GTPase binding) 4	1.55294
GgaAffx.20216.1.S1_s_at	USP47	ubiquitin specific peptidase 47	1.55294
GgaAffx.22446.1.S1_at	HBP1	HMG-box transcription factor 1	1.55401
GgaAffx.20296.1.S1_s_at	LOC777450	Similar to similar to 60 kDa heat shock protein, mitochondrial precursor (Hsp60) (60 kDa chaperonin) (CPN60) (Heat shock protein 60) (HSP-60) (Mitochondrial matrix protein P1) (HSP-65)	1.55401
Gga.8086.1.S1_a_at	---	---	1.55941
Gga.12954.1.S1_at	SESN1	Sestrin 1	1.55941
GgaAffx.21040.1.S1_s_at	---	---	1.56049
Gga.13280.1.S1_at	LOC768499	hypothetical protein LOC768499	1.56157
Gga.5454.1.S1_at	ABHD5	abhydrolase domain containing 5	1.56266
GgaAffx.21891.1.S1_s_at	GTF2H1	general transcription factor IIH, polypeptide 1, 62kDa	1.56266
Gga.20049.1.S1_at	LOC421241	hypothetical gene supported by CR406891	1.56482
Gga.7145.1.S1_at	FBXL3	F-box and leucine-rich repeat protein 3	1.56699
GgaAffx.4726.1.S1_s_at	KBTBD8	kelch repeat and BTB (POZ) domain containing 8	1.56808
Gga.18768.1.S1_at	---	---	1.56917
GgaAffx.20888.1.S1_at	CBLB	Cas-Br-M (murine) ecotropic retroviral transforming sequence b	1.56917
GgaAffx.12140.1.S1_s_at	SLC25A36	solute carrier family 25, member 36	1.57135
Gga.1754.1.S1_s_at	YAF2	YY1 associated factor 2	1.57135
Gga.4689.1.S1_at	GPCPD1	Glycerophosphocholine phosphodiesterase GDE1 homolog (S. cerevisiae)	1.57243
GgaAffx.25548.1.S1_s_at	RABGEF1	RAB guanine nucleotide exchange factor (GEF) 1	1.57462
Gga.7167.1.S1_at	---	---	1.5768
Gga.7719.1.S1_s_at	CHD7	chromodomain helicase DNA binding protein 7	1.57789
GgaAffx.24941.1.S1_s_at	FBXO25	F-box protein 25	1.57789
GgaAffx.12494.1.S1_s_at	SH3BP5	SH3-domain binding protein 5 (BTK-associated)	1.57789
Gga.13030.1.S1_at	---	---	1.58008
Gga.9334.1.S1_at	SGK1	serum/glucocorticoid regulated kinase 1	1.58008
Gga.19259.1.S1_at	---	---	1.58118
GgaAffx.22924.1.S1_at	MIA3	melanoma inhibitory activity family, member 3	1.58118
Gga.7787.1.S1_at	ABCC5	ATP-binding cassette, sub-family C (CFTR/MRP), member 5	1.58227
Gga.10006.1.S1_at	GCLC	glutamate-cysteine ligase, catalytic subunit	1.58227
Gga.10515.3.S1_a_at	CREBL2	cAMP responsive element binding protein-like 2	1.58337
Gga.20056.1.S1_at	PALM2	paralemmin 2	1.58557
Gga.2524.1.S1_at	---	---	1.58667
Gga.10515.1.S1_a_at	CREBL2	cAMP responsive element binding protein-like 2	1.58777
Gga.6236.1.S1_at	SWAP70	SWAP switching B-cell complex 70kDa subunit	1.58777
Gga.18968.1.S1_at	---	---	1.58887
Gga.15268.1.S1_at	SLC6A6	Solute carrier family 6 (neurotransmitter transporter, taurine), member 6	1.58997
GgaAffx.25326.1.S1_at	ARIH1	ariadne homolog, ubiquitin-conjugating enzyme E2 binding protein, 1 (Drosophila)	1.59107
GgaAffx.21114.1.S1_s_at	---	---	1.59328
Gga.17629.1.S1_at	---	---	1.59438
Gga.7516.1.S1_s_at	LTB4DH	leukotriene B4 12-hydroxydehydrogenase	1.5966
GgaAffx.22010.1.S1_at	LOC423097	similar to ovary-specific MOB-like protein	1.5977
Gga.4789.1.S1_at	FAM70A	Family with sequence similarity 70, member A	1.60325
Gga.19327.1.S1_at	---	---	1.60436
Gga.17602.1.S1_s_at	IPO5	importin 5	1.60547
Gga.12255.1.S1_at	WASL	Wiskott-Aldrich syndrome-like	1.60547
Gga.17507.1.S1_at	---	---	1.60659
Gga.3998.1.S1_at	MAP1LC3A	microtubule-associated protein 1 light chain 3 alpha	1.60659
Gga.11955.1.S1_at	IGSF6	Immunoglobulin superfamily, member 6	1.6077
Gga.13042.1.S1_at	SEMA4B	Sema domain, immunoglobulin domain (Ig), transmembrane domain (TM) and short cytoplasmic domain, (semaphorin) 4B	1.60993
GgaAffx.24233.1.S1_at	CNKSR3	CNKSR family member 3	1.61105
Gga.9160.2.S1_a_at	DNAJB6	DnaJ (Hsp40) homolog, subfamily B, member 6	1.61217
Gga.17837.1.S1_at	---	---	1.61328
Gga.18559.1.S1_at	---	---	1.61552
Gga.12556.1.S1_at	ERRFI1	ERBB receptor feedback inhibitor 1	1.61552
Gga.18978.1.S1_at	---	---	1.61664
Gga.13332.1.S1_a_at	---	---	1.62001
Gga.7442.1.S1_at	PTGER3	prostaglandin E receptor 3 (subtype EP3)	1.62113
Gga.16495.1.S1_at	---	---	1.62225
Gga.3624.1.S1_at	PDE3B	phosphodiesterase 3B, cGMP-inhibited	1.62338
GgaAffx.22916.1.S1_at	DISP1	dispatched homolog 1 (Drosophila)	1.62676
GgaAffx.11261.1.S1_at	RRP1B	ribosomal RNA processing 1 homolog B (S. cerevisiae)	1.62676
Gga.15221.1.S1_s_at	C17orf85	chromosome 17 open reading frame 85	1.62789
Gga.18887.1.S1_s_at	ARID4A	AT rich interactive domain 4A (RBP1-like)	1.62902
Gga.2993.2.S1_a_at	NCOR1	nuclear receptor co-repressor 1	1.62902
Gga.2068.2.S1_at	SIDT2	SID1 transmembrane family, member 2	1.63014
Gga.15856.1.S1_at	---	---	1.63241
GgaAffx.20666.1.S1_at	---	---	1.63241
GgaAffx.20865.1.S1_s_at	---	---	1.63241
GgaAffx.11392.1.S1_s_at	UBE3C	ubiquitin protein ligase E3C	1.63241
GgaAffx.21504.1.S1_s_at	BBS2	Bardet-Biedl syndrome 2	1.63354
Gga.1361.2.S1_a_at	PARP11	poly (ADP-ribose) polymerase family, member 11	1.63467
Gga.19816.1.S1_at	---	---	1.6358
Gga.5731.1.S1_at	---	---	1.6358
Gga.2458.1.S1_at	IFRD1	interferon-related developmental regulator 1	1.6358
Gga.10226.1.S1_at	ARHGAP42	Rho GTPase activating protein 42	1.63694
Gga.12894.1.S1_at	DNAJB4	DnaJ (Hsp40) homolog, subfamily B, member 4	1.63694
Gga.14079.1.S1_at	LOC423048	Similar to RAB6 interacting protein 1	1.63807
GgaAffx.22781.1.S1_at	SESTD1	SEC14 and spectrin domains 1	1.64262
GgaAffx.3235.1.S1_s_at	PHF2	PHD finger protein 2	1.64376
GgaAffx.12380.1.S1_s_at	PRKAG2	protein kinase, AMP-activated, gamma 2 non-catalytic subunit	1.64376
Gga.4315.1.S1_at	NR1D2	nuclear receptor subfamily 1, group D, member 2	1.6449
GgaAffx.5864.1.S1_s_at	WDR26	WD repeat domain 26	1.6449
Gga.19485.1.S1_at	C6orf145	chromosome 6 open reading frame 145	1.64604
GgaAffx.20545.1.S1_at	---	---	1.64718
Gga.7808.1.S1_at	C7orf24	chromosome 7 open reading frame 24	1.64718
Gga.19443.1.S1_at	---	---	1.64832
Gga.8352.1.S1_at	LAMA2	laminin, alpha 2 (merosin, congenital muscular dystrophy)	1.64832
Gga.3763.1.S1_at	LOC419703 /// SIK2	hypothetical LOC419703 /// salt-inducible kinase 2	1.65061
Gga.4813.1.S1_at	---	---	1.6529
GgaAffx.24800.1.S1_at	C21orf63	chromosome 21 open reading frame 63	1.65405
GgaAffx.21645.1.S1_at	CENPP	Centromere protein P	1.65634
Gga.6277.1.S1_at	C8orf4	Chromosome 8 open reading frame 4	1.65864
GgaAffx.22708.1.S1_s_at	LOC421150	receptor-interacting factor 1-like	1.65979
GgaAffx.22305.1.S1_s_at	HMOX2	heme oxygenase (decycling) 2	1.66094
Gga.3237.1.S1_at	---	---	1.66324
Gga.8360.1.S1_at	ATOH8	Atonal homolog 8 (Drosophila)	1.66555
Gga.19100.1.S1_at	DGKD	Diacylglycerol kinase, delta 130kDa	1.66555
Gga.391.1.S1_at	IL10RB	interleukin 10 receptor, beta	1.66671
Gga.1014.1.S1_at	---	---	1.66902
GgaAffx.12836.1.S1_s_at	PTP4A1	protein tyrosine phosphatase type IVA, member 1	1.66902
Gga.3105.1.S1_at	SLC38A2	solute carrier family 38, member 2	1.66902
Gga.13473.1.S1_x_at	ZNF250	zinc finger protein 250	1.66902
Gga.16347.1.S1_s_at	---	---	1.67018
Gga.19200.1.S1_at	---	---	1.67018
GgaAffx.22718.1.S1_s_at	ELTD1	EGF, latrophilin and seven transmembrane domain containing 1	1.67133
Gga.11772.1.S1_at	---	---	1.67249
Gga.20058.1.S1_at	---	---	1.67249
Gga.2414.1.S1_at	---	---	1.67365
Gga.8506.1.S1_s_at	TRIB2	tribbles homolog 2 (Drosophila)	1.67481
GgaAffx.21254.1.S1_at	---	---	1.67597
Gga.4190.1.S1_at	CTDSPL	CTD (carboxy-terminal domain, RNA polymerase II, polypeptide A) small phosphatase-like	1.67597
GgaAffx.23690.1.S1_s_at	KIAA1109	KIAA1109	1.67714
GgaAffx.25349.3.S1_at	LOC776973	similar to HBV pX associated protein 8 large	1.67714
GgaAffx.21772.1.S1_s_at	IL10RB	interleukin 10 receptor, beta	1.6783
GgaAffx.23620.1.S1_s_at	CLASP1	cytoplasmic linker associated protein 1	1.67946
Gga.3180.1.S1_at	LFNG	LFNG O-fucosylpeptide 3-beta-N-acetylglucosaminyltransferase	1.67946
Gga.14634.1.S1_at	---	---	1.68063
Gga.2078.2.S1_a_at	---	---	1.68063
Gga.9995.1.S1_at	CROT	carnitine O-octanoyltransferase	1.68063
Gga.5725.1.S1_at	TMCO4	Transmembrane and coiled-coil domains 4	1.68296
GgaAffx.23990.1.S1_at	CCDC53	coiled-coil domain containing 53	1.68413
Gga.1329.1.S1_at	ARNTL	aryl hydrocarbon receptor nuclear translocator-like	1.68529
Gga.13594.1.S1_at	RAB31	RAB31, member RAS oncogene family	1.68529
Gga.7985.1.S1_at	---	---	1.68763
Gga.13174.1.S1_at	---	---	1.69114
Gga.4384.1.S1_at	BIRC2	baculoviral IAP repeat-containing 2	1.69114
GgaAffx.9022.1.S1_at	ZNF250	zinc finger protein 250	1.69114
Gga.4394.1.S1_at	BCL2	B-cell CLL/lymphoma 2	1.69232
GgaAffx.8053.1.S1_at	JARID2	jumonji, AT rich interactive domain 2	1.69349
Gga.16374.1.S1_at	---	---	1.69466
Gga.8969.1.S1_at	OTUD3	OTU domain containing 3	1.69466
GgaAffx.5888.1.S1_at	ZFYVE1	zinc finger, FYVE domain containing 1	1.69466
Gga.6136.2.S1_a_at	LOC420414	hypothetical gene supported by CR386115	1.69584
GgaAffx.7635.1.S1_s_at	ARID4A	AT rich interactive domain 4A (RBP1-like)	1.69937
Gga.1027.1.S1_at	LOC422284	similar to Rho-GTPase-activating protein 6 (Rho-type GTPase-activating protein RhoGAPX-1)	1.69937
Gga.669.1.S1_at	MET	met proto-oncogene (hepatocyte growth factor receptor)	1.69937
GgaAffx.26222.1.A1_s_at	NCOR1	nuclear receptor co-repressor 1	1.69937
Gga.10888.2.S1_a_at	LOC425610	similar to PTD015 protein	1.70173
GgaAffx.25349.1.S1_at	LOC776973 /// RSF1	similar to HBV pX associated protein 8 large /// remodeling and spacing factor 1	1.70409
Gga.12456.1.S1_at	SIRT5	sirtuin (silent mating type information regulation 2 homolog) 5 (S. cerevisiae)	1.70409
Gga.3240.1.S1_at	HECTD1	HECT domain containing 1	1.70527
Gga.4672.1.S1_at	ATP6V0A1	ATPase, H+ transporting, lysosomal V0 subunit a1	1.70764
Gga.7935.1.S1_at	---	---	1.70882
Gga.18988.1.S1_at	MADD	MAP-kinase activating death domain	1.70882
Gga.16759.1.S1_at	---	---	1.71
GgaAffx.21354.1.S1_at	YPEL1	yippee-like 1 (Drosophila)	1.71
Gga.9497.1.S1_at	ZFYVE21	zinc finger, FYVE domain containing 21	1.71238
Gga.892.1.S1_at	ID1	inhibitor of DNA binding 1, dominant negative helix-loop-helix protein	1.71475
GgaAffx.13211.1.S1_s_at	FBXO32	F-box protein 32	1.71713
Gga.4729.2.S1_at	RPL18A	Ribosomal protein L18a	1.71713
Gga.14460.1.S1_at	---	---	1.71832
Gga.14820.1.S1_at	---	---	1.71951
Gga.8878.1.S1_at	DGKD	Diacylglycerol kinase, delta 130kDa	1.72071
Gga.1135.1.S1_at	C20orf111	chromosome 20 open reading frame 111	1.7219
GgaAffx.13083.1.S1_s_at	FAM49A	family with sequence similarity 49, member A	1.7219
Gga.11745.1.S1_at	RNF217	ring finger protein 217	1.72548
Gga.71.1.S1_at	PDGFB	platelet-derived growth factor beta polypeptide (simian sarcoma viral (v-sis) oncogene homolog)	1.72668
Gga.17252.1.S1_s_at	---	---	1.72788
Gga.14966.1.S1_at	ARID4A	AT rich interactive domain 4A (RBP1-like)	1.72907
Gga.17674.1.S1_at	BLVRA	Biliverdin reductase A	1.72907
Gga.17218.1.S1_at	---	---	1.73027
GgaAffx.21171.1.S1_s_at	BTG2	BTG family, member 2	1.73147
GgaAffx.22263.1.S1_at	DENND4A	DENN/MADD domain containing 4A	1.73147
Gga.19064.1.S1_at	---	---	1.73388
Gga.6136.2.A1_at	LOC420414	hypothetical gene supported by CR386115	1.73388
GgaAffx.24893.1.S1_s_at	KDM6A	lysine (K)-specific demethylase 6A	1.73508
GgaAffx.12836.1.S1_at	PTP4A1	protein tyrosine phosphatase type IVA, member 1	1.73508
Gga.4394.1.S2_at	---	---	1.73628
GgaAffx.5200.1.S1_at	CFLAR	CASP8 and FADD-like apoptosis regulator	1.73628
GgaAffx.21652.1.S1_s_at	SOAT1	Sterol O-acyltransferase (acyl-Coenzyme A: cholesterol acyltransferase) 1	1.73628
Gga.5377.2.S1_a_at	GPR56	G protein-coupled receptor 56	1.73748
GgaAffx.21772.1.S1_at	IL10RB	interleukin 10 receptor, beta	1.73869
GgaAffx.6696.1.A1_at	LOC422540	similar to KIAA1546 protein	1.73869
GgaAffx.22164.1.S1_s_at	SIK3	SIK family kinase 3	1.74352
GgaAffx.22125.2.S1_s_at	CPNE8	copine VIII	1.74473
Gga.157.1.S1_at	RUNX2	runt-related transcription factor 2	1.74473
Gga.17304.1.S1_at	---	---	1.74594
Gga.4190.1.S1_s_at	CTDSPL	CTD (carboxy-terminal domain, RNA polymerase II, polypeptide A) small phosphatase-like	1.74594
Gga.13526.1.S1_at	---	---	1.74836
Gga.17076.1.S1_at	---	---	1.74836
Gga.19681.1.S1_at	DUSP16	dual specificity phosphatase 16	1.74836
Gga.7664.1.S1_at	PRRG1	proline rich Gla (G-carboxyglutamic acid) 1	1.74836
GgaAffx.24683.1.S1_at	ILDR2	chromosome 1 open reading frame 32	1.74957
Gga.9708.1.S1_at	PPAP2A	phosphatidic acid phosphatase type 2A	1.74957
Gga.20055.1.S1_at	---	---	1.75443
Gga.2167.1.S1_at	GNAI1	guanine nucleotide binding protein (G protein), alpha inhibiting activity polypeptide 1	1.75564
GgaAffx.4247.1.A1_at	KIF3A	kinesin family member 3A	1.75686
Gga.9888.2.S1_a_at	SVIL	supervillin	1.7593
Gga.185.1.S1_a_at	AFAP1	actin filament associated protein 1	1.76052
Gga.7420.1.S1_at	CDC34	cell division cycle 34 homolog (S. cerevisiae)	1.76418
GgaAffx.21619.1.S1_at	LOC771190	Hypothetical protein LOC771190	1.76418
GgaAffx.20301.1.S1_at	---	---	1.76663
Gga.4146.1.S1_at	C21orf91	chromosome 21 open reading frame 91	1.76908
Gga.90.1.S1_at	MEOX2	mesenchyme homeobox 2	1.77031
Gga.13160.1.S1_at	FIP1L1	FIP1 like 1 (S. cerevisiae)	1.77154
GgaAffx.20247.1.S1_s_at	PPFIA1	protein tyrosine phosphatase, receptor type, f polypeptide (PTPRF), interacting protein (liprin), alpha 1	1.77154
Gga.17199.1.S1_s_at	TBC1D15	TBC1 domain family, member 15	1.77154
Gga.16245.1.S1_at	---	---	1.77276
Gga.13484.1.S1_at	IL15	interleukin 15	1.77399
Gga.14481.1.S1_at	---	---	1.77769
Gga.13777.1.S1_at	---	---	1.77892
Gga.3043.1.S1_at	FNBP1L	formin binding protein 1-like	1.78015
Gga.7499.1.S1_at	---	---	1.78262
GgaAffx.20296.1.S1_at	LOC777450	Similar to similar to 60 kDa heat shock protein, mitochondrial precursor (Hsp60) (60 kDa chaperonin) (CPN60) (Heat shock protein 60) (HSP-60) (Mitochondrial matrix protein P1) (HSP-65)	1.78386
Gga.8222.1.S1_at	FBXO48	F-box protein 48	1.78633
Gga.12926.1.S1_s_at	---	---	1.79253
GgaAffx.5541.1.S1_at	IDH1	isocitrate dehydrogenase 1 (NADP+), soluble	1.79502
Gga.2379.1.S1_at	LOC426582	similar to KIAA0614 protein	1.80125
Gga.13961.2.S1_a_at	CHIC2	cysteine-rich hydrophobic domain 2	1.8025
GgaAffx.24636.1.S1_s_at	RB1CC1	RB1-inducible coiled-coil 1	1.8025
GgaAffx.20545.1.S1_s_at	---	---	1.80375
Gga.5401.1.S1_at	DHRS7	dehydrogenase/reductase (SDR family) member 7	1.80876
Gga.13923.1.S1_at	---	---	1.81001
Gga.16369.1.S1_at	KIAA1109	KIAA1109	1.81001
Gga.7156.1.S1_at	---	---	1.81127
GgaAffx.22617.1.S1_s_at	BRD1	bromodomain containing 1	1.81127
Gga.17325.1.S1_at	---	---	1.81252
GgaAffx.26564.2.S1_s_at	KSR1	kinase suppressor of ras 1	1.81252
GgaAffx.24444.1.S1_s_at	LOC426582	similar to KIAA0614 protein	1.81378
Gga.12443.1.S1_at	GALNTL4	UDP-N-acetyl-alpha-D-galactosamine:polypeptide N-acetylgalactosaminyltransferase-like 4	1.81504
Gga.7715.1.S1_at	LOC415966	hypothetical LOC415966	1.81504
Gga.9903.1.S1_at	---	---	1.8163
GgaAffx.6005.1.S1_s_at	DCAF17	chromosome 2 open reading frame 37	1.8163
GgaAffx.9750.2.S1_s_at	LNPEP	leucyl/cystinyl aminopeptidase	1.81882
GgaAffx.10236.1.S1_s_at	TTC3	tetratricopeptide repeat domain 3	1.81882
GgaAffx.11032.1.S1_at	ARHGAP42	Rho GTPase activating protein 42	1.82134
GgaAffx.9347.1.S1_at	ELOVL7	ELOVL family member 7, elongation of long chain fatty acids (yeast)	1.82134
Gga.9316.1.S1_at	HS6ST1	heparan sulfate 6-O-sulfotransferase 1	1.82134
Gga.3077.1.S1_at	---	---	1.82513
GgaAffx.6895.1.S1_at	LASS6	LAG1 homolog, ceramide synthase 6	1.82513
Gga.2488.1.S1_at	RNF111	ring finger protein 111	1.8264
Gga.18916.1.S1_at	NOTCH2	notch 2	1.83147
Gga.11217.1.S1_at	ESRRG	estrogen-related receptor gamma	1.83274
GgaAffx.24850.1.S1_at	SYBU	syntabulin (syntaxin-interacting)	1.83528
Gga.6690.1.S1_at	---	---	1.84165
Gga.4033.1.S1_at	BAZ2B	bromodomain adjacent to zinc finger domain, 2B	1.84421
GgaAffx.12256.1.S1_s_at	CEPT1	choline/ethanolamine phosphotransferase 1	1.84421
GgaAffx.8765.3.S1_s_at	GFPT2	glutamine-fructose-6-phosphate transaminase 2	1.84421
GgaAffx.12650.1.S1_s_at	LOC417776	similar to hypothetical protein	1.84421
Gga.19706.1.S1_at	UPP2	uridine phosphorylase 2	1.84421
Gga.16989.1.S1_at	---	---	1.84933
Gga.18629.1.S1_at	TMCC3	transmembrane and coiled-coil domain family 3	1.85061
Gga.8810.1.S1_at	EED	Embryonic ectoderm development	1.85575
Gga.105.1.S1_at	BMPR2	bone morphogenetic protein receptor, type II (serine/threonine kinase)	1.85703
GgaAffx.24643.1.S1_at	SESN1	sestrin 1	1.85703
Gga.5187.1.S1_at	SQSTM1	sequestosome 1	1.85703
Gga.15971.1.S1_at	---	---	1.85832
Gga.8470.1.S1_at	---	---	1.85961
Gga.10330.1.S1_at	LOC770321	similar to lysophospholipase I	1.8609
GgaAffx.23079.1.S1_s_at	HECTD1	HECT domain containing 1	1.86219
Gga.4315.2.S1_a_at	NR1D2	nuclear receptor subfamily 1, group D, member 2	1.86348
GgaAffx.10921.1.S1_s_at	SPG20	spastic paraplegia 20 (Troyer syndrome)	1.86348
Gga.3739.1.S1_at	INTS6	integrator complex subunit 6	1.86995
Gga.17221.1.S1_s_at	RNF139	ring finger protein 139	1.86995
Gga.12652.1.S1_at	NADK	NAD kinase	1.87254
GgaAffx.26656.1.S1_at	SQSTM1	sequestosome 1	1.87384
Gga.1774.1.S1_at	C9orf82	chromosome 9 open reading frame 82	1.87514
GgaAffx.24202.1.S1_at	RANBP10	RAN binding protein 10	1.88165
Gga.17875.1.S1_at	---	---	1.88296
Gga.5041.1.S1_s_at	MAP1LC3A	microtubule-associated protein 1 light chain 3 alpha	1.88557
GgaAffx.20784.1.S1_at	WWC3	WWC family member 3	1.88688
GgaAffx.24587.2.S1_s_at	UHRF2	ubiquitin-like, containing PHD and RING finger domains, 2	1.88818
Gga.19162.1.S1_at	RET	ret proto-oncogene	1.88949
GgaAffx.24202.3.S1_s_at	RANBP10	RAN binding protein 10	1.8908
GgaAffx.22617.1.S1_at	BRD1	bromodomain containing 1	1.89343
Gga.1309.1.S1_at	---	---	1.89474
GgaAffx.23433.1.S1_at	EGLN1	egl nine homolog 1 (C. elegans)	1.89474
Gga.7060.1.S1_s_at	RNF103	ring finger protein 103	1.89474
GgaAffx.24618.1.S1_s_at	ZFAND5	zinc finger, AN1-type domain 5	1.89474
Gga.16599.1.S1_at	---	---	1.89737
Gga.4460.2.S1_at	TATDN1	TatD DNase domain containing 1	1.89737
Gga.15971.1.S1_s_at	---	---	1.90264
GgaAffx.21109.1.S1_s_at	---	---	1.90264
GgaAffx.5192.1.S1_s_at	SLC26A5	solute carrier family 26, member 5 (prestin)	1.90264
Gga.2085.1.S1_at	USP25	ubiquitin specific peptidase 25	1.90264
Gga.9048.1.S1_at	---	---	1.90792
GgaAffx.20290.1.S1_at	---	---	1.91057
GgaAffx.20391.1.S1_at	SPG20	Spastic paraplegia 20 (Troyer syndrome)	1.91057
Gga.6026.1.S1_at	---	---	1.91189
Gga.7617.1.S1_at	---	---	1.91322
Gga.9650.1.S1_at	---	---	1.91454
Gga.15826.1.S1_at	RNF149	ring finger protein 149	1.91454
GgaAffx.20290.1.S1_s_at	---	---	1.91986
Gga.8288.1.S1_at	---	---	1.92252
GgaAffx.20983.1.S1_at	PANK1	pantothenate kinase 1	1.92385
Gga.6690.2.S1_a_at	---	---	1.92519
Gga.13256.1.S1_at	KLHDC1	Kelch domain containing 1	1.92786
Gga.1030.1.S1_at	MYC	v-myc myelocytomatosis viral oncogene homolog (avian)	1.93187
GgaAffx.21131.1.S1_at	---	---	1.93724
Gga.3279.1.S1_at	TCF15	transcription factor 15 (basic helix-loop-helix)	1.93858
Gga.5343.1.S1_at	---	---	1.93992
Gga.7842.1.S1_at	ARRDC2	Arrestin domain containing 2	1.93992
Gga.2833.1.S1_at	SIK1	salt-inducible kinase 1	1.94127
Gga.9708.2.S1_a_at	PPAP2A	Phosphatidic acid phosphatase type 2A	1.94261
GgaAffx.7086.1.S1_at	LY75	lymphocyte antigen 75	1.95342
GgaAffx.11465.1.S1_at	RFK	riboflavin kinase	1.95884
Gga.2906.1.S1_at	---	---	1.9602
GgaAffx.9854.3.S1_s_at	CHD7	chromodomain helicase DNA binding protein 7	1.9602
Gga.2436.1.S1_at	---	---	1.96564
Gga.2382.1.S1_a_at	---	---	1.97247
GgaAffx.24492.1.S1_at	GABARAPL3	GABA(A) receptors associated protein like 3	1.97247
Gga.654.1.S2_at	RET	ret proto-oncogene	1.97247
Gga.8007.1.S1_s_at	ACOX1	acyl-CoA oxidase 1, palmitoyl	1.97657
Gga.4922.1.S2_at	EGR1	early growth response 1	1.97657
Gga.4384.1.S2_s_at	BIRC2	baculoviral IAP repeat-containing 2	1.97794
Gga.5330.1.S1_at	SUZ12	Suppressor of zeste 12 homolog (Drosophila)	1.97931
Gga.7234.1.S1_at	---	---	1.98069
GgaAffx.24237.1.S1_at	TTRAP	TRAF and TNF receptor associated protein	1.98206
Gga.13757.1.S1_at	---	---	1.98618
GgaAffx.2637.2.S1_s_at	CAT	catalase	1.98618
GgaAffx.23971.1.S1_at	APPL2	adaptor protein, phosphotyrosine interaction, PH domain and leucine zipper containing 2	1.98756
Gga.16485.1.S1_at	ARL5B	ADP-ribosylation factor-like 5B	1.98756
Gga.19233.1.S1_s_at	PDE4B	phosphodiesterase 4B, cAMP-specific (phosphodiesterase E4 dunce homolog, Drosophila)	1.98894
Gga.9046.1.S1_at	SLC25A25	solute carrier family 25 (mitochondrial carrier; phosphate carrier), member 25	1.99032
GgaAffx.8049.3.S1_s_at	CCDC90A	coiled-coil domain containing 90A	1.99308
GgaAffx.20638.1.S1_at	---	---	1.99446
GgaAffx.20965.1.S1_at	---	---	1.99585
Gga.10186.1.S1_at	CADM2	cell adhesion molecule 2	1.99861
Gga.12076.1.S1_at	P2RX5	purinergic receptor P2X, ligand-gated ion channel, 5	1.99861
GgaAffx.20823.1.S1_s_at	DDX26B	DEAD/H (Asp-Glu-Ala-Asp/His) box polypeptide 26B	2.00694
GgaAffx.23885.1.S1_at	PLEKHG1	pleckstrin homology domain containing, family G (with RhoGef domain) member 1	2.00834
GgaAffx.25884.1.S1_at	ARRDC2	arrestin domain containing 2	2.01112
Gga.18690.1.S1_at	---	---	2.01252
Gga.6371.2.S1_a_at	BTG2	BTG family, member 2	2.01531
Gga.1210.1.S2_at	CCRN4L	CCR4 carbon catabolite repression 4-like (S. cerevisiae)	2.0181
Gga.939.1.S1_at	LOC423849	similar to prominin-like protein	2.0223
Gga.9477.1.S1_at	---	---	2.02371
GgaAffx.21178.1.S1_at	---	---	2.02371
GgaAffx.12430.1.S1_s_at	FAM60A	family with sequence similarity 60, member A	2.02511
GgaAffx.9480.1.A1_at	---	---	2.02651
Gga.4394.1.S2_s_at	---	---	2.02792
Gga.9661.1.S1_at	AKAP9	A kinase (PRKA) anchor protein (yotiao) 9	2.02792
Gga.2449.2.S1_a_at	RANBP9	RAN binding protein 9	2.02792
GgaAffx.23261.1.S1_s_at	LOC422540	similar to KIAA1546 protein	2.02933
Gga.7213.1.S1_at	LOC423256	CGI-146 protein	2.03355
Gga.9037.1.S1_at	DOCK9	dedicator of cytokinesis 9	2.03496
GgaAffx.10000.1.S1_at	NRIP1	nuclear receptor interacting protein 1	2.03496
Gga.1761.1.S1_at	GPR116	G protein-coupled receptor 116	2.03637
Gga.18672.1.S1_at	---	---	2.0392
GgaAffx.20153.1.S1_at	CPNE8	Copine VIII	2.0392
Gga.4130.1.S2_at	NR1H3	nuclear receptor subfamily 1, group H, member 3	2.0392
Gga.13029.1.S1_at	---	---	2.04202
Gga.14764.1.S1_at	---	---	2.04486
Gga.13344.1.S1_at	---	---	2.04769
Gga.12759.1.S1_at	CPNE8	copine VIII	2.04911
GgaAffx.10181.1.S1_at	FAM135A	family with sequence similarity 135, member A	2.04911
Gga.19471.1.S1_at	---	---	2.0548
GgaAffx.24796.1.S1_at	WWP1	WW domain containing E3 ubiquitin protein ligase 1	2.0548
Gga.7937.1.S1_at	CDS2	CDP-diacylglycerol synthase (phosphatidate cytidylyltransferase) 2	2.05623
GgaAffx.8765.2.S1_at	GFPT2 /// LOC416372	glutamine-fructose-6-phosphate transaminase 2 /// hypothetical LOC416372	2.05765
GgaAffx.21644.1.S1_at	---	---	2.06194
GgaAffx.4973.1.S1_at	TRAF6	TNF receptor-associated factor 6	2.06194
GgaAffx.21710.1.S1_s_at	IFRD1	interferon-related developmental regulator 1	2.0648
Gga.9039.1.S1_at	GOLM1	Golgi membrane protein 1	2.06623
GgaAffx.23076.1.S1_s_at	STRN3	striatin, calmodulin binding protein 3	2.06623
GgaAffx.25666.1.S1_s_at	C5orf41	chromosome 5 open reading frame 41	2.06766
GgaAffx.21492.1.S1_at	---	---	2.07628
GgaAffx.3989.1.S1_at	SLC6A6	solute carrier family 6 (neurotransmitter transporter, taurine), member 6	2.07628
GgaAffx.11677.1.S1_at	ACOX1	acyl-CoA oxidase 1, palmitoyl	2.07772
Gga.12509.1.S1_s_at	---	---	2.08204
Gga.19197.1.S1_s_at	RFK	riboflavin kinase	2.08349
GgaAffx.2221.1.S1_s_at	SMURF2	SMAD specific E3 ubiquitin protein ligase 2	2.08349
Gga.523.1.S1_at	CTSL2	cathepsin L2	2.09362
GgaAffx.5646.1.S1_at	LOC768788	hypothetical protein LOC768788	2.09507
GgaAffx.1066.1.S1_at	LOC427799	hypothetical LOC427799	2.09652
Gga.17120.1.S1_at	---	---	2.09798
GgaAffx.7027.1.S1_at	ATG2B	ATG2 autophagy related 2 homolog B (S. cerevisiae)	2.09943
Gga.15850.1.S1_at	---	---	2.10089
Gga.18924.1.S1_at	---	---	2.1038
GgaAffx.8591.1.S1_at	CCDC82	coiled-coil domain containing 82	2.10526
Gga.654.1.S1_at	RET	ret proto-oncogene	2.10526
Gga.17236.1.S1_x_at	---	---	2.10964
Gga.1340.1.S1_at	---	---	2.11257
Gga.12485.1.S1_at	AQP9	aquaporin 9	2.11257
Gga.19365.1.S1_at	---	---	2.11404
Gga.2529.1.S1_a_at	IL1RL1	interleukin 1 receptor-like 1	2.1155
GgaAffx.12372.1.S1_s_at	UVRAG	UV radiation resistance associated gene	2.1155
Gga.17236.1.S1_at	---	---	2.11697
Gga.7859.1.S1_at	---	---	2.12138
Gga.19247.1.S1_at	---	---	2.12579
GgaAffx.10236.4.S1_s_at	TTC3	tetratricopeptide repeat domain 3	2.12579
Gga.10896.1.S1_at	---	---	2.12727
GgaAffx.7082.1.S1_s_at	KIAA1822	KIAA1822	2.12874
Gga.16908.1.S1_s_at	USP25	ubiquitin specific peptidase 25	2.13169
Gga.9233.1.S1_at	---	---	2.13613
GgaAffx.26036.1.S1_s_at	HERC4	hect domain and RLD 4	2.14058
Gga.10625.1.S1_at	---	---	2.14206
Gga.17708.1.S1_s_at	CNST	chromosome 1 open reading frame 71	2.14801
Gga.7323.1.S1_at	NEDD9	neural precursor cell expressed, developmentally down-regulated 9	2.14801
Gga.3615.1.S1_at	FST	follistatin	2.1495
GgaAffx.21766.1.S1_s_at	TCP11L2	t-complex 11 (mouse)-like 2	2.1495
Gga.5230.1.S1_at	---	---	2.15696
Gga.13856.1.S1_at	RGMB	RGM domain family, member B	2.15696
Gga.1759.1.S1_at	PIK3IP1	Phosphoinositide-3-kinase interacting protein 1	2.16145
GgaAffx.2824.2.S1_s_at	KIAA1370	KIAA1370	2.16295
Gga.2408.1.S1_at	BCAT1	branched chain aminotransferase 1, cytosolic	2.16445
Gga.5239.1.S1_at	---	---	2.16595
GgaAffx.2698.1.S1_s_at	ABCA8	ATP-binding cassette, sub-family A (ABC1), member 8	2.16595
Gga.1945.1.S1_at	TMEM135	transmembrane protein 135	2.16745
Gga.19553.1.S1_s_at	TMTC1	transmembrane and tetratricopeptide repeat containing 1	2.17196
GgaAffx.25560.1.S1_s_at	LOC419703 /// SIK2	hypothetical LOC419703 /// salt-inducible kinase 2	2.17648
Gga.2529.2.S1_a_at	IL1RL1	interleukin 1 receptor-like 1	2.18253
GgaAffx.12452.1.S1_s_at	KLF11	Kruppel-like factor 11	2.18253
Gga.8326.1.S1_at	---	---	2.18556
Gga.11763.2.S1_a_at	LOC423277	galectin-related protein-like	2.18556
GgaAffx.10842.2.S1_s_at	TBC1D4	TBC1 domain family, member 4	2.1901
Gga.8839.1.S1_at	TUBD1	Tubulin, delta 1	2.19619
Gga.9367.1.S1_at	TDRD3	tudor domain containing 3	2.19771
GgaAffx.8042.1.S1_s_at	RANBP9	RAN binding protein 9	2.19923
Gga.5101.1.S1_at	ZBTB16	zinc finger and BTB domain containing 16	2.19923
Gga.10040.1.S1_at	---	---	2.20076
GgaAffx.10006.1.S1_s_at	USP25	ubiquitin specific peptidase 25	2.20076
Gga.4682.1.S2_at	UNG	uracil-DNA glycosylase	2.20534
Gga.2008.1.S1_at	BNIP3	BCL2/adenovirus E1B 19kDa interacting protein 3	2.20687
Gga.16930.1.S1_at	---	---	2.21453
Gga.17388.1.S1_at	---	---	2.21914
Gga.14031.1.S1_at	---	---	2.2253
Gga.2907.2.S1_at	C9orf6	chromosome 9 open reading frame 6	2.22684
Gga.18990.1.S1_at	---	---	2.23148
Gga.19213.1.S1_at	---	---	2.23148
GgaAffx.24567.1.S1_at	RIOK3	RIO kinase 3 (yeast)	2.24078
Gga.17647.1.S1_at	NCF2	neutrophil cytosolic factor 2 (65kDa, chronic granulomatous disease, autosomal 2)	2.24389
Gga.11584.1.S1_at	LOC417722	similar to expressed sequence AI847670	2.24544
GgaAffx.9707.1.S1_s_at	PCMTD1	protein-L-isoaspartate (D-aspartate) O-methyltransferase domain containing 1	2.24544
Gga.19648.1.S1_at	---	---	2.25012
Gga.7803.1.S1_at	C6orf89	chromosome 6 open reading frame 89	2.25168
Gga.7877.1.S1_at	PIGL	phosphatidylinositol glycan anchor biosynthesis, class L	2.25168
GgaAffx.20100.1.S1_at	CPT1A	carnitine palmitoyltransferase 1A (liver)	2.2548
GgaAffx.11293.1.S1_s_at	WWC3	WWC family member 3	2.25636
Gga.5187.1.S1_s_at	SQSTM1	sequestosome 1	2.25793
GgaAffx.9584.1.S1_at	ADFP	adipose differentiation-related protein	2.26263
GgaAffx.22790.1.S1_s_at	ABLIM1	actin binding LIM protein 1	2.26734
GgaAffx.3455.1.S1_at	PIK3CB	phosphoinositide-3-kinase, catalytic, beta polypeptide	2.27048
Gga.16734.1.S1_at	---	---	2.27363
Gga.16536.1.S1_at	ZNF217	zinc finger protein 217	2.27363
GgaAffx.11738.1.S1_s_at	EGR1	early growth response 1	2.27521
GgaAffx.12041.1.S1_s_at	FVT1	follicular lymphoma variant translocation 1	2.27521
Gga.3570.1.S1_at	---	---	2.28153
Gga.18195.1.S1_at	TPRN	chromosome 9 open reading frame 75	2.28311
Gga.16144.1.S1_at	---	---	2.29104
Gga.2449.3.S1_a_at	RANBP9	RAN binding protein 9	2.2958
Gga.4130.1.S1_at	NR1H3	nuclear receptor subfamily 1, group H, member 3	2.2974
GgaAffx.20584.1.S1_at	---	---	2.30697
GgaAffx.21249.1.S1_at	---	---	2.31338
Gga.13384.1.S1_at	---	---	2.31498
GgaAffx.10223.1.S1_s_at	SPAG1	sperm associated antigen 1	2.32302
Gga.4719.1.S1_s_at	APOA1	apolipoprotein A-I	2.33108
GgaAffx.25940.1.S1_at	PAPSS2	3'-phosphoadenosine 5'-phosphosulfate synthase 2	2.33108
Gga.15354.1.S1_at	UGCG	UDP-glucose ceramide glucosyltransferase	2.33432
GgaAffx.12086.1.S1_at	FKBP5	FK506 binding protein 5	2.33755
GgaAffx.5198.1.S1_s_at	MED13L	mediator complex subunit 13-like	2.34242
Gga.16871.1.S1_at	---	---	2.35055
GgaAffx.24305.1.S1_at	MAP3K5	mitogen-activated protein kinase kinase kinase 5	2.37677
GgaAffx.3994.1.S1_s_at	PANK1	pantothenate kinase 1	2.38006
GgaAffx.24772.1.S1_at	C17orf59	chromosome 17 open reading frame 59	2.38502
Gga.6854.1.S1_at	GPR146	G protein-coupled receptor 146	2.38667
GgaAffx.12253.1.S1_at	NPL	N-acetylneuraminate pyruvate lyase (dihydrodipicolinate synthase)	2.39164
Gga.4888.1.S1_s_at	PTP4A1	protein tyrosine phosphatase type IVA, member 1	2.39164
Gga.10616.2.S1_a_at	LOC423536	similar to potassium channel, subfamily K, member 16; pancreatic 2P domain potassium channel TALK-1	2.3933
Gga.19934.1.S1_at	SNAI2	snail homolog 2 (Drosophila)	2.39994
Gga.3950.1.S1_at	BMP2	bone morphogenetic protein 2	2.40161
Gga.13253.1.S1_at	RIOK3	RIO kinase 3 (yeast)	2.40327
GgaAffx.7702.1.S1_at	MGAT3	mannosyl (beta-1,4-)-glycoprotein beta-1,4-N-acetylglucosaminyltransferase	2.40661
Gga.1983.1.S1_at	---	---	2.40994
Gga.1761.2.S1_at	GPR116	G protein-coupled receptor 116	2.40994
GgaAffx.23081.2.S1_s_at	PLEKHH2	pleckstrin homology domain containing, family H (with MyTH4 domain) member 2	2.40994
Gga.9768.1.S1_at	PSCDBP	pleckstrin homology, Sec7 and coiled-coil domains, binding protein	2.41329
GgaAffx.26295.1.S1_s_at	---	---	2.41664
GgaAffx.22637.1.S1_s_at	FKBP5	FK506 binding protein 5	2.42503
Gga.7936.1.S1_at	WWC3	WWC family member 3	2.42839
GgaAffx.4379.1.S1_at	TLR4	toll-like receptor 4	2.43007
Gga.68.1.S1_at	NAB1	NGFI-A binding protein 1 (EGR1 binding protein 1)	2.43176
Gga.12671.1.S1_at	SACS	spastic ataxia of Charlevoix-Saguenay (sacsin)	2.43344
Gga.11825.1.S1_at	GK	glycerol kinase	2.43513
Gga.10977.1.S1_at	KCNE4	Potassium voltage-gated channel, Isk-related family, member 4	2.4402
GgaAffx.24312.1.S1_at	PDE7B	phosphodiesterase 7B	2.4402
Gga.10928.1.S1_at	CH25H	cholesterol 25-hydroxylase	2.44359
GgaAffx.23635.1.S1_at	---	---	2.44528
GgaAffx.7332.1.S1_at	LOC772201	hypothetical protein LOC772201	2.44528
Gga.6807.1.S1_at	---	---	2.44867
GgaAffx.4536.1.S1_s_at	ARHGAP12	Rho GTPase activating protein 12	2.44867
Gga.4750.1.S1_s_at	FKBP5	FK506 binding protein 5	2.45037
Gga.4719.1.S1_a_at	APOA1	apolipoprotein A-I	2.46741
Gga.14133.1.S1_at	LRCH2	Leucine-rich repeats and calponin homology (CH) domain containing 2	2.47084
Gga.16071.1.S1_s_at	SGPL1	sphingosine-1-phosphate lyase 1	2.47255
Gga.1299.1.S1_at	---	---	2.48802
GgaAffx.4973.2.S1_s_at	TRAF6	TNF receptor-associated factor 6	2.49147
Gga.19430.1.S1_s_at	DDHD1	DDHD domain containing 1	2.49839
Gga.9639.1.S1_at	HPGD	hydroxyprostaglandin dehydrogenase 15-(NAD)	2.50359
GgaAffx.13181.1.S1_s_at	ACBD5	acyl-Coenzyme A binding domain containing 5	2.50533
GgaAffx.24641.1.S1_s_at	C6orf182	chromosome 6 open reading frame 182	2.50533
GgaAffx.13181.1.S1_at	ACBD5	acyl-Coenzyme A binding domain containing 5	2.50707
Gga.6011.1.S1_s_at	UHRF2	ubiquitin-like, containing PHD and RING finger domains, 2	2.51054
Gga.8972.2.S1_a_at	FABP6	fatty acid binding protein 6, ileal (gastrotropin)	2.51926
Gga.18910.1.S1_at	GNAI1	guanine nucleotide binding protein (G protein), alpha inhibiting activity polypeptide 1	2.52801
GgaAffx.12213.1.S1_at	NDEL1	nudE nuclear distribution gene E homolog (A. nidulans)-like 1	2.53503
GgaAffx.13210.1.S1_at	SLA	Src-like-adaptor	2.5403
Gga.5594.1.S1_at	TRPV2	transient receptor potential cation channel, subfamily V, member 2	2.54559
Gga.14523.1.S1_at	---	---	2.54912
GgaAffx.2005.1.S1_s_at	LOC768480 /// SLC16A9	hypothetical protein LOC768480 /// solute carrier family 16, member 9 (monocarboxylic acid transporter 9)	2.55089
Gga.2817.1.S1_at	---	---	2.55266
GgaAffx.8459.1.S1_s_at	GPR123	G protein-coupled receptor 123	2.55266
Gga.8200.2.S1_a_at	SLC16A10	Solute carrier family 16, member 10 (aromatic amino acid transporter)	2.55266
Gga.17041.1.S1_at	---	---	2.56685
Gga.17658.1.S1_at	---	---	2.56863
Gga.11655.1.S1_at	GPR56	G protein-coupled receptor 56	2.57398
Gga.14295.1.S1_at	---	---	2.59188
GgaAffx.22363.1.S1_at	ZNF217	zinc finger protein 217	2.59728
Gga.4682.1.S1_at	UNG	uracil-DNA glycosylase	2.59908
Gga.17501.1.S1_at	---	---	2.60088
Gga.4367.1.S1_at	MCL1	Myeloid cell leukemia sequence 1 (BCL2-related)	2.60629
GgaAffx.8732.2.S1_s_at	SNX9	sorting nexin 9	2.61534
Gga.1344.1.S1_at	---	---	2.61716
GgaAffx.20522.1.S1_s_at	---	---	2.62079
GgaAffx.2824.1.S1_s_at	KIAA1370	KIAA1370	2.62442
GgaAffx.13168.1.S1_s_at	SLMO1	slowmo homolog 1 (Drosophila)	2.62806
Gga.6389.1.S1_at	---	---	2.63171
GgaAffx.23988.1.S1_at	NEDD9	neural precursor cell expressed, developmentally down-regulated 9	2.63353
GgaAffx.5165.4.S1_s_at	AOX2P	aldehyde oxidase 2 pseudogene	2.63719
Gga.12424.1.S1_at	KIF21A	kinesin family member 21A	2.63719
Gga.10103.1.S1_at	COBL	cordon-bleu homolog (mouse)	2.64818
Gga.18092.1.S1_at	---	---	2.66845
GgaAffx.26566.1.S1_at	IP6K2	inositol hexakisphosphate kinase 2	2.68143
Gga.14393.1.S1_s_at	PDE7B	phosphodiesterase 7B	2.68143
GgaAffx.9541.1.S1_at	---	---	2.68328
GgaAffx.1433.3.S1_s_at	ACOX1	acyl-CoA oxidase 1, palmitoyl	2.68328
Gga.13003.1.S1_at	---	---	2.70757
GgaAffx.538.1.S1_at	LRRC32	leucine rich repeat containing 32	2.71133
GgaAffx.23988.2.S1_s_at	NEDD9	neural precursor cell expressed, developmentally down-regulated 9	2.71509
GgaAffx.22661.1.S1_at	RAPH1	Ras association (RalGDS/AF-6) and pleckstrin homology domains 1	2.73208
GgaAffx.11741.1.S1_at	IP6K2	inositol hexakisphosphate kinase 2	2.74918
Gga.4051.1.S1_at	CTGF	connective tissue growth factor	2.76638
GgaAffx.12253.1.S1_s_at	NPL	N-acetylneuraminate pyruvate lyase (dihydrodipicolinate synthase)	2.77022
GgaAffx.23081.1.S1_at	PLEKHH2	pleckstrin homology domain containing, family H (with MyTH4 domain) member 2	2.77214
Gga.17242.1.S1_at	---	---	2.78949
GgaAffx.3868.1.S1_at	LOC416032	similar to MGC89155 protein	2.79529
Gga.10973.1.S1_at	ICA1	islet cell autoantigen 1, 69kDa	2.80111
Gga.18910.1.S1_s_at	GNAI1	guanine nucleotide binding protein (G protein), alpha inhibiting activity polypeptide 1	2.805
GgaAffx.12221.1.S1_at	---	---	2.81669
GgaAffx.22528.1.S1_s_at	SLK	STE20-like kinase (yeast)	2.84021
Gga.1363.1.S1_at	CD38	CD38 molecule	2.8481
Gga.13286.1.S1_at	---	---	2.85799
Gga.14278.1.S1_at	---	---	2.8699
Gga.6127.1.S1_at	CABC1	chaperone, ABC1 activity of bc1 complex homolog (S. pombe)	2.87787
Gga.8089.1.S1_at	KLF1	Kruppel-like factor 1 (erythroid)	2.88386
Gga.4696.1.S1_at	---	---	2.89387
Gga.10745.2.S1_s_at	CYP4V2	cytochrome P450, family 4, subfamily V, polypeptide 2	2.89788
Gga.16560.2.S1_a_at	MCL1	myeloid cell leukemia sequence 1 (BCL2-related)	2.90795
Gga.16560.2.S1_s_at	MCL1	myeloid cell leukemia sequence 1 (BCL2-related)	2.90795
Gga.8200.1.S1_at	SLC16A10	Solute carrier family 16, member 10 (aromatic amino acid transporter)	2.92209
GgaAffx.21208.1.S1_s_at	---	---	2.92411
GgaAffx.21414.1.S1_s_at	INTS6	integrator complex subunit 6	2.9302
GgaAffx.20891.1.S1_at	KCNE4	Potassium voltage-gated channel, Isk-related family, member 4	2.9302
Gga.8200.1.S1_s_at	SLC16A10	Solute carrier family 16, member 10 (aromatic amino acid transporter)	2.96288
Gga.20011.2.S1_at	RNF19A	Ring finger protein 19A	2.97729
Gga.17664.1.S1_at	UGCG	UDP-glucose ceramide glucosyltransferase	2.97729
GgaAffx.22458.1.S1_at	NAMPT	nicotinamide phosphoribosyltransferase	2.98556
Gga.2008.2.S1_a_at	BNIP3	BCL2/adenovirus E1B 19kDa interacting protein 3	2.98763
GgaAffx.22790.3.S1_s_at	ABLIM1	actin binding LIM protein 1	2.99385
GgaAffx.21300.1.S1_at	ENC1	ectodermal-neural cortex (with BTB-like domain)	3.00216
GgaAffx.21058.1.S1_at	WDR86	WD repeat domain 86	3.02304
Gga.8508.1.S2_s_at	SLA	Src-like-adaptor	3.05887
Gga.10836.1.S1_at	AKAP7	A kinase (PRKA) anchor protein 7	3.06312
Gga.10251.1.S1_at	---	---	3.07588
Gga.18316.1.S1_at	SLC16A10	solute carrier family 16, member 10 (aromatic amino acid transporter)	3.07801
Gga.14036.1.S1_at	---	---	3.08015
GgaAffx.26564.1.S1_s_at	KSR1	kinase suppressor of ras 1	3.09299
Gga.7640.2.S1_at	ACSL4	Acyl-CoA synthetase long-chain family member 4	3.10372
GgaAffx.24844.1.S1_at	LRP12	low density lipoprotein-related protein 12	3.11018
GgaAffx.24108.1.S1_s_at	COBL	cordon-bleu homolog (mouse)	3.11234
GgaAffx.10979.1.S1_s_at	LATS2	LATS, large tumor suppressor, homolog 2 (Drosophila)	3.12315
Gga.1158.3.S1_s_at	HOPX	HOP homeobox	3.12531
Gga.14263.1.S1_at	---	---	3.13834
Gga.6220.2.S1_a_at	---	---	3.14051
GgaAffx.2790.1.S1_at	TRPV2	transient receptor potential cation channel, subfamily V, member 2	3.16017
Gga.16274.3.S1_a_at	---	---	3.16894
Gga.19412.1.S1_at	---	---	3.17554
Gga.5829.1.S1_at	PSME4	proteasome (prosome, macropain) activator subunit 4	3.18877
GgaAffx.344.1.S1_at	C6orf89	chromosome 6 open reading frame 89	3.19098
Gga.12396.1.S1_s_at	TMEM164	transmembrane protein 164	3.20872
Gga.19206.1.S1_at	---	---	3.2154
Gga.10040.2.S1_at	---	---	3.21986
GgaAffx.10057.1.S1_at	ADAMTS1	ADAM metallopeptidase with thrombospondin type 1 motif, 1	3.23104
Gga.4185.1.S2_at	IFNAR1	Interferon (alpha, beta and omega) receptor 1	3.25126
Gga.2825.1.S1_at	---	---	3.25577
GgaAffx.13055.1.S1_at	FBXO8	F-box protein 8	3.27842
GgaAffx.11933.1.S1_s_at	NAMPT	nicotinamide phosphoribosyltransferase	3.30351
Gga.5162.1.S1_at	F5	coagulation factor V (proaccelerin, labile factor)	3.32418
Gga.5465.1.S1_at	RCAN1	regulator of calcineurin 1	3.32649
GgaAffx.24835.1.S1_at	RNF19A	ring finger protein 19A	3.3311
Gga.9712.2.S1_at	---	---	3.33572
GgaAffx.24627.1.S1_s_at	F5	coagulation factor V (proaccelerin, labile factor)	3.34499
GgaAffx.3510.1.S1_s_at	HPS4	Hermansky-Pudlak syndrome 4	3.35427
Gga.13884.1.S1_s_at	ABLIM1	actin binding LIM protein 1	3.36825
Gga.18712.1.S1_at	---	---	3.37292
Gga.10012.1.S1_s_at	SLC30A1	Solute carrier family 30 (zinc transporter), member 1	3.37995
Gga.7640.1.S1_a_at	ACSL4	acyl-CoA synthetase long-chain family member 4	3.40818
GgaAffx.26688.2.S1_s_at	PDE8A	phosphodiesterase 8A	3.42238
GgaAffx.3719.1.S1_s_at	BTBD8	BTB (POZ) domain containing 8	3.42475
Gga.1081.1.S1_at	ATAD1	ATPase family, AAA domain containing 1	3.42713
GgaAffx.2811.1.S1_at	TRPV2	transient receptor potential cation channel, subfamily V, member 2	3.44141
GgaAffx.1417.1.S1_at	HYAL2	hyaluronoglucosaminidase 2	3.46775
Gga.4185.1.S1_at	IFNAR1	interferon (alpha, beta and omega) receptor 1	3.47015
Gga.4980.1.S1_at	ADORA1	adenosine A1 receptor	3.48462
Gga.7653.2.S1_a_at	PRR6	proline rich 6	3.48462
GgaAffx.4303.1.S1_at	LOC415505	hypothetical LOC415505	3.53081
GgaAffx.21949.1.S1_at	PHLDA2	pleckstrin homology-like domain, family A, member 2	3.5801
GgaAffx.26564.1.S1_at	KSR1	kinase suppressor of ras 1	3.58755
GgaAffx.11962.1.S1_s_at	PSME4	proteasome (prosome, macropain) activator subunit 4	3.77899
Gga.6220.1.S1_a_at	ICER	ICER protein	3.83706
Gga.6448.1.S1_s_at	PHLDA2	pleckstrin homology-like domain, family A, member 2	3.84238
Gga.1158.3.S1_a_at	HOPX	HOP homeobox	3.86107
GgaAffx.11962.1.S1_at	PSME4	proteasome (prosome, macropain) activator subunit 4	3.86375
GgaAffx.20459.1.S1_at	SLC30A1	Solute carrier family 30 (zinc transporter), member 1	3.89332
GgaAffx.7884.1.S1_at	DDHD1	DDHD domain containing 1	3.91225
GgaAffx.4442.3.S1_s_at	KIF21A	kinesin family member 21A	4
Gga.281.1.S1_at	MAFF	v-maf musculoaponeurotic fibrosarcoma oncogene homolog F (avian)	4.00555
Gga.3411.2.S1_at	MAPK6	mitogen-activated protein kinase 6	4.04181
Gga.15981.1.S1_at	NAMPT	nicotinamide phosphoribosyltransferase	4.06428
Gga.17761.1.S1_at	C6orf60	chromosome 6 open reading frame 60	4.12387
Gga.5386.1.S1_at	TNFRSF6B	tumor necrosis factor receptor superfamily, member 6b, decoy	4.13246
Gga.632.1.S1_at	AGTR1	angiotensin II receptor, type 1	4.1468
Gga.3411.3.S1_a_at	MAPK6	mitogen-activated protein kinase 6	4.15256
GgaAffx.6799.1.S1_s_at	FBXO8	F-box protein 8	4.15832
GgaAffx.2533.1.S1_s_at	FNBP1	formin binding protein 1	4.1612
GgaAffx.25184.1.S1_at	ZC3H12C	zinc finger CCCH-type containing 12C	4.19014
Gga.2200.1.S1_at	CYR61	cysteine-rich, angiogenic inducer, 61	4.2693
Gga.11890.1.S1_at	NARF	Nuclear prelamin A recognition factor	4.35297
GgaAffx.23547.1.S1_at	USP44	ubiquitin specific peptidase 44	4.40151
GgaAffx.1042.1.S1_s_at	NARF	nuclear prelamin A recognition factor	4.42599
GgaAffx.22457.1.S1_s_at	ACSL4	acyl-CoA synthetase long-chain family member 4	4.45369
Gga.12852.1.S1_at	NOL7	Nucleolar protein 7, 27kDa	4.45986
Gga.19230.1.S1_s_at	EAF2	ELL associated factor 2	4.51899
Gga.12406.1.S1_at	SLC16A10	solute carrier family 16, member 10 (aromatic amino acid transporter)	4.53154
Gga.19226.1.S1_at	---	---	4.61394
Gga.2737.2.S1_at	INTS6	integrator complex subunit 6	4.62034
Gga.2690.2.S1_a_at	FZD6	frizzled homolog 6 (Drosophila)	4.65248
Gga.8433.1.S1_a_at	PHACTR1	phosphatase and actin regulator 1	4.67511
Gga.9897.2.S1_at	LOC777492	Similar to similar to 60 kDa heat shock protein, mitochondrial precursor (Hsp60) (60 kDa chaperonin) (CPN60) (Heat shock protein 60) (HSP-60) (Mitochondrial matrix protein P1) (HSP-65)	4.77004
Gga.11207.1.S1_s_at	ACSL4	acyl-CoA synthetase long-chain family member 4	4.95883
Gga.19118.1.S1_at	ABCD2	ATP-binding cassette, sub-family D (ALD), member 2	5.03852
Gga.12661.1.S1_at	PNPLA8	patatin-like phospholipase domain containing 8	5.05251
GgaAffx.11216.5.S1_s_at	ACACB	acetyl-CoA carboxylase beta	5.24521
GgaAffx.20210.1.S1_at	---	---	5.28169
Gga.19225.1.S1_at	---	---	5.29269
GgaAffx.23547.3.S1_s_at	USP44	ubiquitin specific peptidase 44	5.35171
Gga.9926.1.S1_at	C17orf62	chromosome 17 open reading frame 62	5.40764
GgaAffx.24547.1.S1_s_at	KIAA1772	KIAA1772	5.45281
Gga.12485.2.S1_a_at	AQP9	aquaporin 9	5.53276
Gga.5376.2.S1_a_at	---	---	6.00432
GgaAffx.26288.1.S1_s_at	MAPK6	mitogen-activated protein kinase 6	6.00432
Gga.4106.1.S1_at	SLC15A1	solute carrier family 15 (oligopeptide transporter), member 1	6.09235
GgaAffx.10236.2.S1_at	TTC3	tetratricopeptide repeat domain 3	6.3687
GgaAffx.5165.3.S1_at	AOX1	aldehyde oxidase 1	6.65759
GgaAffx.21811.1.S1_s_at	SLC24A2	solute carrier family 24 (sodium/potassium/calcium exchanger), member 2	6.73184
Gga.14243.1.S1_s_at	---	---	6.85426
Gga.8135.1.S1_at	COQ10B	coenzyme Q10 homolog B (S. cerevisiae)	7.00313
Gga.17638.1.S1_at	ATF3	activating transcription factor 3	7.37171
GgaAffx.20662.1.S1_at	NARF	nuclear prelamin A recognition factor	7.41784
Gga.9024.1.S1_at	C8orf22	chromosome 8 open reading frame 22	7.46426
Gga.1553.2.S1_at	C10orf58	chromosome 10 open reading frame 58	7.46944
Gga.4210.1.S1_at	MT4	metallothionein 4	7.71679
Gga.1163.1.S1_at	CYP3A7	cytochrome P450 A 37	8.06123
Gga.6239.1.S1_at	RGS1	regulator of G-protein signalling 1	8.21921
GgaAffx.5401.1.S1_at	DUSP5	dual specificity phosphatase 5	8.9383
Gga.8052.1.S1_at	---	---	9.06307
Gga.19025.1.S1_at	DUSP5	Dual specificity phosphatase 5	9.42832
GgaAffx.21669.1.S1_at	---	---	9.80828
GgaAffx.822.1.S1_s_at	CETP	cholesteryl ester transfer protein, plasma	11.5195
GgaAffx.7962.1.S1_s_at	ACVR1C	activin A receptor, type IC	13.7752
GgaAffx.10534.3.S1_s_at	LPIN1	lipin 1	15.1055
Gga.16205.1.S1_at	---	---	15.2845
Gga.16444.1.S1_at	PDK4	pyruvate dehydrogenase kinase, isozyme 4	17.2796
Gga.11602.1.S1_at	---	---	19.8078
GgaAffx.9262.1.S1_at	MT3	metallothionein 3	20.8215
Gga.8125.1.S1_at	GJB1	gap junction protein, beta 1, 32kDa	42.4885
Gga.6493.1.S1_at	---	---	131.507
