# Supplementary material for: Transcriptomic and metabolomic profiling of chicken adipose tissue in response to insulin neutralization and fasting
Source: BMC Genomics. 2012 Aug 31;13:441. doi: 10.1186/1471-2164-13-441 (PMC3503602; doi:10.1186/1471-2164-13-441)
Supplement: Additional file 2 — Differentially expressed genes for insulin neutralized vs. fed chickens. Probe ID, gene symbol, gene title and fold change are provided. [file 1471-2164-13-441-S2.xls]

## Sheet: additional file 2
Probe Set ID	Gene Symbol	Gene Title	fold change
GgaAffx.22808.1.S1_at	DGAT2	diacylglycerol O-acyltransferase homolog 2 (mouse)	-6.10504
GgaAffx.7122.1.S1_at	LOC425670	glucagon receptor precursor	-2.77406
Gga.16665.1.S1_at	EEPD1	endonuclease/exonuclease/phosphatase family domain containing 1	-2.39496
Gga.12987.1.S1_at	---	---	-2.25012
Gga.9765.1.S1_at	ANKRD9	ankyrin repeat domain 9	-2.19314
Gga.6085.3.S1_a_at	DLST	dihydrolipoamide S-succinyltransferase (E2 component of 2-oxo-glutarate complex)	-1.95613
Gga.6085.1.S1_a_at	RCJMB04_39i8	Dihydrolipoamide S-succinyltransferase (E2 component of 2-oxo-glutarate complex)	-1.84805
Gga.12824.1.S1_at	---	---	-1.84548
Gga.12955.1.S1_at	BAK1	BCL2-antagonist/killer 1	-1.82893
Gga.18926.2.S1_a_at	PTP4A3	protein tyrosine phosphatase type IVA, member 3	-1.80375
GgaAffx.12561.1.S1_at	ULK3	unc-51-like kinase 3 (C. elegans)	-1.79253
Gga.4219.1.S1_at	HSPA5	heat shock 70kDa protein 5 (glucose-regulated protein, 78kDa)	-1.76296
Gga.9658.1.S1_at	NOLA2	nucleolar protein family A, member 2 (H/ACA small nucleolar RNPs)	-1.72907
GgaAffx.1880.1.S1_at	MST1R	macrophage stimulating 1 receptor (c-met-related tyrosine kinase)	-1.71475
Gga.7917.1.S1_at	GRAMD2	GRAM domain containing 2	-1.68763
Gga.17500.1.S1_at	---	---	-1.64148
GgaAffx.243.1.S1_at	DHDDS	dehydrodolichyl diphosphate synthase	-1.62902
GgaAffx.20752.1.S1_at	SETD7	SET domain containing (lysine methyltransferase) 7	-1.6245
GgaAffx.25264.1.S1_at	CCT3	chaperonin containing TCP1, subunit 3 (gamma)	-1.6245
Gga.4814.1.S1_at	AHSA1	AHA1, activator of heat shock 90kDa protein ATPase homolog 1 (yeast)	-1.62001
Gga.7767.1.S1_s_at	ST13	suppression of tumorigenicity 13 (colon carcinoma) (Hsp70 interacting protein)	-1.61776
Gga.3112.1.S1_at	DYNLL2	dynein, light chain, LC8-type 2	-1.60103
Gga.17308.1.S1_s_at	DYNLL2	dynein, light chain, LC8-type 2	-1.58997
Gga.7249.1.S1_at	CDT1	chromatin licensing and DNA replication factor 1	-1.57243
Gga.19869.1.S1_s_at	TOE1	target of EGR1, member 1 (nuclear)	-1.56808
Gga.8926.2.S1_s_at	AZIN1	antizyme inhibitor 1	-1.56591
Gga.5301.1.S1_at	FAHD1	fumarylacetoacetate hydrolase domain containing 1	-1.55833
Gga.2178.1.S1_at	DOT1L	DOT1-like, histone H3 methyltransferase (S. cerevisiae)	-1.55617
Gga.6203.1.S1_at	BTBD11	BTB (POZ) domain containing 11	-1.54971
Gga.4759.1.S1_at	AIMP2	aminoacyl tRNA synthetase complex-interacting multifunctional protein 2	-1.49381
Gga.4185.1.S1_at	IFNAR1	interferon (alpha, beta and omega) receptor 1	1.52732
Gga.16536.1.S1_at	ZNF217	zinc finger protein 217	1.53901
Gga.523.1.S1_at	CTSL2	cathepsin L2	1.54649
GgaAffx.20965.1.S1_at	---	---	1.60103
GgaAffx.21404.1.S1_at	MAGI1	membrane associated guanylate kinase, WW and PDZ domain containing 1	1.60436
GgaAffx.12650.1.S1_s_at	LOC417776	similar to hypothetical protein	1.6245
Gga.19064.1.S1_at	---	---	1.62902
GgaAffx.21717.1.S1_at	---	---	1.65519
GgaAffx.13181.1.S1_s_at	ACBD5	acyl-Coenzyme A binding domain containing 5	1.70645
Gga.11106.1.S1_at	LSM14A /// SS18L2	LSM14A, SCD6 homolog A (S. cerevisiae) /// synovial sarcoma translocation gene on chromosome 18-like 2	1.71475
GgaAffx.13181.1.S1_at	ACBD5	acyl-Coenzyme A binding domain containing 5	1.72548
GgaAffx.24587.2.S1_s_at	UHRF2	ubiquitin-like, containing PHD and RING finger domains, 2	1.72548
GgaAffx.13055.1.S1_at	FBXO8	F-box protein 8	1.72788
Gga.9902.1.S1_at	SEP10	septin 10	1.73748
Gga.2825.1.S1_at	---	---	1.74231
GgaAffx.26566.1.S1_at	IP6K2	inositol hexakisphosphate kinase 2	1.77769
Gga.17820.1.S1_at	---	---	1.78633
GgaAffx.25078.1.S1_at	SEP10	septin 10	1.79005
Gga.8326.1.S1_at	---	---	1.82513
Gga.2906.1.S1_at	---	---	1.83401
Gga.3019.1.S1_at	MAGI1	membrane associated guanylate kinase, WW and PDZ domain containing 1	1.8391
Gga.10973.1.S1_at	ICA1	islet cell autoantigen 1, 69kDa	1.84805
Gga.5343.1.S1_at	---	---	1.89474
Gga.5829.1.S1_at	PSME4	proteasome (prosome, macropain) activator subunit 4	1.9
GgaAffx.11962.1.S1_at	PSME4	proteasome (prosome, macropain) activator subunit 4	1.97247
GgaAffx.26599.1.S1_s_at	LOC416916	hypothetical LOC416916	1.98618
GgaAffx.9707.1.S1_s_at	PCMTD1	protein-L-isoaspartate (D-aspartate) O-methyltransferase domain containing 1	1.99308
Gga.7859.1.S1_at	---	---	1.99446
Gga.13777.1.S1_at	---	---	2
Gga.6389.1.S1_at	---	---	2.04344
Gga.632.1.S1_at	AGTR1	angiotensin II receptor, type 1	2.04911
Gga.16921.1.S1_at	TCP11L2	t-complex 11 (mouse)-like 2	2.08204
GgaAffx.6799.1.S1_s_at	FBXO8	F-box protein 8	2.09217
GgaAffx.23081.2.S1_s_at	PLEKHH2	pleckstrin homology domain containing, family H (with MyTH4 domain) member 2	2.41496
GgaAffx.21780.2.S1_s_at	GCG	glucagon	2.90996
GgaAffx.5165.3.S1_at	AOX1	aldehyde oxidase 1	2.94445
Gga.17937.1.S1_at	---	---	3.40818
Gga.16444.1.S1_at	PDK4	pyruvate dehydrogenase kinase, isozyme 4	7.06162
