# Supplementary material for: Transcriptomic and metabolomic profiling of chicken adipose tissue in response to insulin neutralization and fasting
Source: BMC Genomics. 2012 Aug 31;13:441. doi: 10.1186/1471-2164-13-441 (PMC3503602; doi:10.1186/1471-2164-13-441)
Supplement: Additional file 3 — Metabolite levels across the three pairwise comparisons of treatments. Metabolite, fold-change and p-value are provided. [file 1471-2164-13-441-S3.xls]

## Sheet: Sheet1
Metabolites	Fasting vs. Fed		InsNeu vs. Fed		InsNeu vs.Fasting
	Fold change	p-value	Fold change	p-value	Fold change	p-value
acetylcarnitine	0.953448	0.97693	1.13482	0.850194	1.19022	0.737953
N-acetyllysine	0.767313	0.210533	1.05497	0.92997	1.37489	0.118077
aconitate	1.1326	0.608403	1.08693	0.796097	0.959673	0.94511
adenosine	0.56923	0.201313	1.2051	0.819433	2.11708	0.0746624
ADP	1.01809	0.998219	1.00475	0.999875	0.986897	0.999036
alanine	0.6572	0.183139	1.56552	0.149533	2.38211	0.00540327
AMP	0.986122	0.998171	1.16562	0.805696	1.18202	0.77388
arginine	0.751916	0.354916	1.34114	0.335481	1.78363	0.0324243
asparagine	0.466021	0.00700032	1.00352	0.999835	2.15337	0.00678759
aspartate	0.847004	0.533809	0.994132	0.999167	1.1737	0.556459
ATP	1.18291	0.670719	0.823907	0.591449	0.696506	0.19107
betaine	1.04287	0.984995	1.39033	0.42125	1.33318	0.511799
carnitine	0.990462	0.999522	1.10987	0.945256	1.12056	0.935135
choline	1.07054	0.940626	1.35009	0.338194	1.26113	0.510741
citraconate	1.02348	0.837852	1.0888	0.133044	1.06382	0.315615
creatinine	1.10375	0.929939	1.42046	0.424543	1.28694	0.632221
cystathionine	1.14009	0.957408	1.90789	0.377851	1.67346	0.528839
cytidine	1.21855	0.494565	1.26079	0.387883	1.03466	0.978022
D-glucono-d-lactone-6-phosphate	0.862621	0.391909	0.752442	0.0548672	0.872275	0.444843
D-glyceraldehyde-3-phosphate	1.26294	0.427662	1.09706	0.86727	0.86866	0.723421
D-hexose-phosphate	0.823287	0.338176	0.983152	0.990936	1.19418	0.399876
dCDP	0.972568	0.886642	0.961762	0.791351	0.98889	0.980609
dihydroxyacetone phosphate	1.05724	0.964712	0.835556	0.695174	0.790316	0.543171
dUTP	1.1448	0.455832	1.17691	0.330332	1.02805	0.965479
GABA	0.656831	0.781561	1.89718	0.573163	2.88839	0.243048
GDP	1.00182	0.999387	0.964316	0.785997	0.962569	0.767295
glucose-6-phosphate	1.16473	0.893491	1.01319	0.99916	0.869896	0.910062
glutamate	0.767225	0.242613	1.08119	0.871344	1.40922	0.109791
glutamine	0.477384	0.00925874	1.63759	0.0784382	3.43034	0.000165034
glycerate-2,3-diphosphate	1.09449	0.94345	0.852611	0.835598	0.778999	0.649891
glycerate-diphosphate 1,3 & 2,3	1.04587	0.939639	1.02822	0.976241	0.98312	0.991028
glycerol-3-phosphate	0.822425	0.351918	0.71715	0.0728896	0.871995	0.584881
glycerophosphocholine	0.652769	0.140378	1.01479	0.997231	1.5546	0.125056
glycine	0.7364	0.597604	1.43026	0.500006	1.94223	0.122269
GMP	0.966587	0.986856	0.748413	0.410513	0.774284	0.493965
guanosine	0.769217	0.491843	0.845673	0.740604	1.0994	0.906924
histidine	0.63565	0.102131	1.37931	0.28351	2.16993	0.00602344
hypoxanthine	1.30601	0.224119	0.800679	0.340768	0.613071	0.0184877
IDP	0.901868	0.925459	0.691288	0.399018	0.766507	0.609643
imidazoleacetic acid	1.69598	0.493491	1.87256	0.378107	1.10412	0.973981
IMP	1.45371	0.340906	1.39785	0.415649	0.961573	0.987112
inosine	0.808307	0.674194	0.747735	0.489172	0.925062	0.947032
lactate	0.974858	0.944427	1.03083	0.922088	1.05741	0.763597
lysine	1.03277	0.988788	1.60416	0.132193	1.55326	0.16633
Methionine	0.49461	0.142317	0.975546	0.997135	1.97235	0.159756
N-acetylglutamate	0.643711	0.339326	1.34369	0.599684	2.08741	0.072587
N-acetylglucosamine-1-phosphate	0.896559	0.966345	1.29163	0.830648	1.44065	0.689678
NAD	0.67864	0.398227	0.835394	0.809742	1.23098	0.755747
NADPH	0.986972	0.996754	1.09091	0.868147	1.10531	0.829872
nicotinamide	1.18614	0.601005	1.1951	0.575278	1.00756	0.998965
nicotinamide ribotide	1.14599	0.679929	1.25831	0.35511	1.09801	0.8312
nicotinate	1.01453	0.556827	1.00217	0.986143	0.98782	0.651544
N-acetyl-L-serine	0.233334	0.0133617	1.70317	0.450125	7.29929	0.00149329
ornithine	0.774667	0.639785	1.58602	0.260463	2.04736	0.0587134
orotidine-phosphate	1.05292	0.888415	1.05914	0.86371	1.00591	0.998442
glutathione disulfide	1.0711	0.97885	1.29137	0.748732	1.20565	0.855032
palmitate	0.752254	0.828992	0.626097	0.61027	0.832295	0.924289
pantothenate	0.792869	0.726658	0.816852	0.783344	1.03025	0.994603
pentose-phosphate	0.834439	0.713712	0.919705	0.928834	1.10218	0.905272
phenylalanine	0.854646	0.618213	1.1496	0.682339	1.34512	0.210844
proline	0.630182	0.11134	1.50426	0.168294	2.38702	0.00357382
pyruvate	0.99871	0.999868	0.869787	0.254017	0.87091	0.259801
glutathione	0.801532	0.876013	1.3458	0.789483	1.67903	0.500914
riboflavin	0.815882	0.899253	0.797537	0.877246	0.977515	0.998662
serine	0.673214	0.24174	1.60634	0.143264	2.38607	0.00713738
stearate	0.679224	0.671254	0.876822	0.953628	1.29092	0.837658
succinate & methylmalonate	0.865811	0.585925	1.08774	0.828784	1.25633	0.284465
taurine	1.09715	0.676988	0.979024	0.97915	0.892337	0.560386
taurodeoxycholate	0.215411	0.414322	0.211604	0.406502	0.982328	0.999872
TDP	1.06614	0.69889	1.04512	0.841217	0.980282	0.96499
threonine	0.768327	0.430127	1.38436	0.289326	1.80178	0.0350451
tryptophan	0.882102	0.692949	1.13721	0.680633	1.28921	0.252868
tyrosine	0.736853	0.197856	1.29852	0.292814	1.76225	0.0130765
UDP	0.922141	0.72664	1.01163	0.993343	1.09704	0.661348
UDP-D-glucose	0.884335	0.779125	0.793769	0.433214	0.897589	0.823841
UDP-D-glucuronate & -galactronate	0.324333	0.393678	0.302116	0.352376	0.931497	0.995989
UDP-N-acetylglucosamine	1.0285	0.991745	0.826347	0.690728	0.803451	0.617398
UMP	0.895968	0.927917	1.55481	0.332042	1.73534	0.194229
uracil	1.60463	0.42378	1.21538	0.856032	0.75742	0.732646
uridine	1.25128	0.727839	1.00185	0.999978	0.800659	0.731535
valine	0.933551	0.92117	1.38953	0.194659	1.48844	0.104312
isoleucine & leucine	0.891631	0.817192	1.32296	0.329907	1.48376	0.131501
1-methyladenosine	0.977328	0.998287	1.20671	0.892295	1.2347	0.866663
1-methylhistidine	0.842742	0.766956	1.21799	0.704779	1.44528	0.320529
2-deoxyribose-1-phosphate	0.909552	0.865046	0.777702	0.386961	0.855039	0.678919
2-keto-D-gluconate	0.96914	0.920192	0.852966	0.160137	0.880126	0.287956
4-hydroxybenzoate	1.00282	0.997161	0.947051	0.378409	0.944385	0.344352
4-pyridoxate	1.11556	0.813315	1.47373	0.113274	1.32107	0.294067
5-methyltetrahydrofolate	1.0904	0.961589	1.26271	0.756842	1.15803	0.894179
hexose phosphate	1.04719	0.894072	1.32049	0.0447945	1.26098	0.0980283
5-phosphoribosyl-1-diphosphate	1.11783	0.931757	0.673972	0.436363	0.602926	0.270722
5'-methylthioadenosine	1.06482	0.988753	1.62011	0.531588	1.52148	0.616086
