# Supplementary material for: Transcriptomic and metabolomic profiling of chicken adipose tissue in response to insulin neutralization and fasting
Source: BMC Genomics. 2012 Aug 31;13:441. doi: 10.1186/1471-2164-13-441 (PMC3503602; doi:10.1186/1471-2164-13-441)
Supplement: Additional file 4 — Metabolite-gene clusters. Cluster, metabolite,gene Ontology and KEGG annotation and benjamini corrected pvalue are provided for clusters that contained both metabolites and genes. [file 1471-2164-13-441-S4.xls]

## Sheet: Sheet1
	Metabolite		GO terms and KEGG annotation	Benjamini corrected pvalue
Cluster2	pantothenate	GO terms	monosaccharide catabolic process	0.0043
&	succinate & methylmalonate		hexose catabolic process	0.0044
Cluster 3	leucine & isoleucine		glucose catabolic process	0.0044
	1-methylhistidine		generation of precursor metabolites and energy	0.0048
	5'-methylthioadenosine		organic acid biosynthetic process	0.0054
	acetylcarnitine		carboxylic acid biosynthetic process	0.0054
	acetyllysine		carbohydrate catabolic process	0.0057
	alanine		cellular carbohydrate catabolic process	0.0061
	AMP		alcohol catabolic process	0.0066
	arginine		glycolysis	0.014
	aspartate
	creatinine	KEGG	Citrate cycle (TCA cycle)	0.022
	cystathionine		Steroid biosynthesis	0.031
	GABA		Glycolysis / Gluconeogenesis	0.043
	glutamate		Pyruvate metabolism	0.045
	glutamine
	glycine
	histidine
	lysine
	N-acetylglutamate
	N-acetyl-L-serine
	ornithine
	phenylalanine
	proline
	glutathione disulfide
	serine
	threonine
	tryptophan
	tyrosine
	urea
	valine
	glucosamine
	inosine
	1-methyladenosine
	adenosine
	guanosine
	methionine
	NAD
	UMP
	NADPH
Cluster 7	aconitate	GO terms	negative regulation of cellular biosynthetic process	0.043
&	hypoxanthine		negative regulation of biosynthetic process	0.028
Cluster 8	taurine	KEGG	PPAR signaling pathway	0.015
	GMP
	4-hydroxybenzoate
	ATP
	IDP
	nicotinate
	pyruvate
